# Supplementary material for: Prognostic Nomograms for Predicting Overall Survival and Cancer‐Specific Survival of Patients With Malignant Pheochromocytoma and Paraganglioma
Source: Front Endocrinol (Lausanne). 2021 Jun 21;12:684668. doi: 10.3389/fendo.2021.684668 (PMC8257089; doi:10.3389/fendo.2021.684668)
Supplement: Supplementary file 1 [file DataSheet_1.xlsx]

## Sheet: Sheet1
Age recode with <1 year olds	Sex	Race recode (White, Black, Other)	ICD-O-3 Hist/behav	Primary Site - labeled	Laterality	SEER historic stage A (1973-2015)	SEER Combined Summary Stage 2000 (2004+)	Site specific surgery (1973-1997 varying detail by year and site)	RX Summ--Surg Prim Site (1998+)	Survival months	Vital status recode (study cutoff used)	SEER cause-specific death classification	Year of diagnosis	Age at diagnosis	Diagnostic Confirmation	First malignant primary indicator
30-34 years	Female	White	8700/3: Pheochromocytoma, malignant	C74.9-Adrenal gland, NOS	Paired site, but no information concerning laterality	Distant	Blank(s)	90	Blank(s)	149	Dead	Dead (attributable to this cancer dx)	1977	32	Positive histology	Yes
50-54 years	Female	White	8693/3: Extra-adrenal paraganglioma, malignant	C75.5-Aortic body & other paraganglia	Not a paired site	Distant	Blank(s)	90	Blank(s)	87	Dead	Dead (attributable to this cancer dx)	1977	53	Positive histology	Yes
65-69 years	Female	White	8700/3: Pheochromocytoma, malignant	C74.9-Adrenal gland, NOS	Left - origin of primary	Regional	Blank(s)	90	Blank(s)	5	Dead	N/A not first tumor	1987	69	Positive histology	No
10-14 years	Male	White	8700/3: Pheochromocytoma, malignant	C74.9-Adrenal gland, NOS	Paired site, but no information concerning laterality	Regional	Blank(s)	90	Blank(s)	272	Dead	Alive or dead of other cause	1976	10	Positive histology	Yes
60-64 years	Female	White	8693/3: Extra-adrenal paraganglioma, malignant	C30.1-Middle ear	Left - origin of primary	Blank(s)	Blank(s)	90	Blank(s)	16	Dead	Dead (attributable to this cancer dx)	1975	60	Positive histology	Yes
25-29 years	Female	White	8680/3: Paraganglioma, malignant	C48.0-Retroperitoneum	Not a paired site	Regional	Blank(s)	90	Blank(s)	437	Alive	Alive or dead of other cause	1980	27	Positive histology	Yes
50-54 years	Female	White	8680/3: Paraganglioma, malignant	C75.4-Carotid body	Right - origin of primary	Regional	Blank(s)	Blank(s)	27	161	Alive	N/A not first tumor	2003	52	Positive histology	No
50-54 years	Female	White	8700/3: Pheochromocytoma, malignant	C74.9-Adrenal gland, NOS	Paired site, but no information concerning laterality	Regional	Blank(s)	90	Blank(s)	8	Dead	N/A not first tumor	1979	51	Positive histology	No
50-54 years	Female	White	8700/3: Pheochromocytoma, malignant	C74.9-Adrenal gland, NOS	Right - origin of primary	Distant	Blank(s)	90	Blank(s)	9	Dead	Dead (attributable to this cancer dx)	1978	51	Positive histology	Yes
70-74 years	Male	White	8700/3: Pheochromocytoma, malignant	C74.9-Adrenal gland, NOS	Left - origin of primary	Regional	Blank(s)	90	Blank(s)	26	Dead	Dead (attributable to this cancer dx)	1975	70	Positive histology	Yes
80-84 years	Female	White	8700/3: Pheochromocytoma, malignant	C74.9-Adrenal gland, NOS	Left - origin of primary	Distant	Blank(s)	0	Blank(s)	Unknown	Dead	Alive or dead of other cause	1978	84	Positive histology	Yes
80-84 years	Female	White	8680/3: Paraganglioma, malignant	C71.7-Brain stem	Not a paired site	Unstaged	Blank(s)	0	Blank(s)	Unknown	Dead	N/A not first tumor	1978	84	Positive histology	No
70-74 years	Female	White	8680/3: Paraganglioma, malignant	C49.8-Overlap conn, subcutaneous, and other soft tissues	Not a paired site	Distant	Blank(s)	9	Blank(s)	8	Dead	Dead (attributable to this cancer dx)	1982	70	Positive histology	Yes
45-49 years	Male	White	8680/3: Paraganglioma, malignant	C49.4-Conn, subcutaneous, other soft tis: abdomen	Not a paired site	Distant	Blank(s)	Blank(s)	19	158	Dead	N/A not first tumor	2000	49	Positive histology	No
60-64 years	Female	White	8700/3: Pheochromocytoma, malignant	C74.9-Adrenal gland, NOS	Left - origin of primary	Distant	Blank(s)	90	Blank(s)	34	Dead	N/A not first tumor	1980	60	Positive histology	No
35-39 years	Male	White	8700/3: Pheochromocytoma, malignant	C74.9-Adrenal gland, NOS	Left - origin of primary	Distant	Blank(s)	90	Blank(s)	75	Dead	Alive or dead of other cause	1983	36	Positive histology	Yes
25-29 years	Male	Other (American Indian/AK Native, Asian/Pacific Islander)	8693/3: Extra-adrenal paraganglioma, malignant	C75.4-Carotid body	Left - origin of primary	Regional	Blank(s)	90	Blank(s)	420	Alive	Alive or dead of other cause	1981	27	Positive histology	Yes
65-69 years	Female	White	8680/3: Paraganglioma, malignant	C75.5-Aortic body & other paraganglia	Not a paired site	Distant	Blank(s)	9	Blank(s)	0	Dead	Dead (attributable to this cancer dx)	1982	69	Positive histology	Yes
35-39 years	Female	White	8700/3: Pheochromocytoma, malignant	C74.9-Adrenal gland, NOS	Paired site, but no information concerning laterality	Distant	Blank(s)	9	Blank(s)	11	Dead	Dead (attributable to this cancer dx)	1983	39	Positive histology	Yes
75-79 years	Female	White	8680/3: Paraganglioma, malignant	C80.9-Unknown primary site	Not a paired site	Unstaged	Blank(s)	90	Blank(s)	79	Dead	Dead (attributable to this cancer dx)	1985	76	Positive histology	Yes
65-69 years	Female	White	8700/3: Pheochromocytoma, malignant	C74.9-Adrenal gland, NOS	Left - origin of primary	Localized	Blank(s)	0	Blank(s)	Unknown	Dead	N/A not first tumor	1989	66	Positive histology	No
45-49 years	Female	White	8700/3: Pheochromocytoma, malignant	C74.1-Medulla of adrenal gland	Bilateral, single primary	Unstaged	Blank(s)	0	Blank(s)	229	Dead	N/A not first tumor	1988	47	Positive histology	No
65-69 years	Female	White	8700/3: Pheochromocytoma, malignant	C41.3-Rib, sternum, clavicle and associated joints	Not a paired site	Regional	Regional by direct extension only	Blank(s)	30	6	Dead	N/A not first tumor	2007	65	Positive histology	No
35-39 years	Male	Black	8700/3: Pheochromocytoma, malignant	C74.9-Adrenal gland, NOS	Left - origin of primary	Regional	Blank(s)	60	Blank(s)	184	Dead	Alive or dead of other cause	1989	35	Positive histology	Yes
55-59 years	Male	Other (American Indian/AK Native, Asian/Pacific Islander)	8700/3: Pheochromocytoma, malignant	C74.9-Adrenal gland, NOS	Right - origin of primary	Distant	Blank(s)	0	Blank(s)	7	Dead	Dead (attributable to this cancer dx)	1990	57	Positive histology	Yes
45-49 years	Female	White	8700/3: Pheochromocytoma, malignant	C74.9-Adrenal gland, NOS	Right - origin of primary	Localized	Blank(s)	40	Blank(s)	312	Alive	Alive or dead of other cause	1990	48	Positive histology	Yes
15-19 years	Male	White	8700/3: Pheochromocytoma, malignant	C74.9-Adrenal gland, NOS	Paired site, but no information concerning laterality	Regional	Blank(s)	40	Blank(s)	313	Alive	Alive or dead of other cause	1990	19	Positive histology	Yes
05-09 years	Male	Other (American Indian/AK Native, Asian/Pacific Islander)	8700/3: Pheochromocytoma, malignant	C74.9-Adrenal gland, NOS	Left - origin of primary	Distant	Blank(s)	40	Blank(s)	14	Dead	Dead (attributable to this cancer dx)	1992	8	Positive histology	Yes
35-39 years	Male	White	8680/3: Paraganglioma, malignant	C75.5-Aortic body & other paraganglia	Not a paired site	Distant	Blank(s)	0	Blank(s)	26	Dead	Dead (attributable to this cancer dx)	1991	36	Positive histology	Yes
40-44 years	Female	White	8680/3: Paraganglioma, malignant	C41.2-Vertebral column	Not a paired site	Distant	Blank(s)	2	Blank(s)	37	Dead	Dead (missing/unknown COD)	1991	40	Positive histology	Yes
30-34 years	Male	White	8693/3: Extra-adrenal paraganglioma, malignant	C75.5-Aortic body & other paraganglia	Not a paired site	Localized	Blank(s)	90	Blank(s)	188	Dead	Dead (attributable to this cancer dx)	1976	30	Positive histology	Yes
45-49 years	Male	Other (American Indian/AK Native, Asian/Pacific Islander)	8700/3: Pheochromocytoma, malignant	C74.9-Adrenal gland, NOS	Right - origin of primary	Unstaged	Blank(s)	0	Blank(s)	107	Dead	Alive or dead of other cause	1988	46	Positive histology	Yes
40-44 years	Male	White	8680/3: Paraganglioma, malignant	C75.4-Carotid body	Right - origin of primary	Regional	Blank(s)	80	Blank(s)	259	Alive	Alive or dead of other cause	1995	44	Positive histology	Yes
75-79 years	Male	White	8700/3: Pheochromocytoma, malignant	C74.1-Medulla of adrenal gland	Left - origin of primary	Localized	Blank(s)	40	Blank(s)	22	Dead	N/A not first tumor	1995	76	Positive histology	No
35-39 years	Male	White	8700/3: Pheochromocytoma, malignant	C74.1-Medulla of adrenal gland	Paired site, but no information concerning laterality	Unstaged	Blank(s)	50	Blank(s)	63	Dead	Dead (attributable to this cancer dx)	1992	39	Positive histology	Yes
50-54 years	Female	Other (American Indian/AK Native, Asian/Pacific Islander)	8680/3: Paraganglioma, malignant	C74.9-Adrenal gland, NOS	Right - origin of primary	Localized	Blank(s)	50	Blank(s)	265	Alive	Alive or dead of other cause	1994	54	Positive histology	Yes
70-74 years	Female	White	8700/3: Pheochromocytoma, malignant	C74.9-Adrenal gland, NOS	Right - origin of primary	Localized	Blank(s)	40	Blank(s)	183	Dead	Alive or dead of other cause	1995	73	Positive histology	Yes
80-84 years	Female	White	8700/3: Pheochromocytoma, malignant	C74.9-Adrenal gland, NOS	Right - origin of primary	Unstaged	Blank(s)	0	Blank(s)	9	Dead	Alive or dead of other cause	1993	80	Positive exfoliative cytology, no positive histology	Yes
20-24 years	Female	White	8680/3: Paraganglioma, malignant	C74.9-Adrenal gland, NOS	Left - origin of primary	Unstaged	Blank(s)	40	Blank(s)	20	Dead	Dead (missing/unknown COD)	1995	21	Positive histology	Yes
40-44 years	Female	Black	8700/3: Pheochromocytoma, malignant	C74.9-Adrenal gland, NOS	Right - origin of primary	Distant	Blank(s)	55	Blank(s)	41	Dead	Dead (attributable to this cancer dx)	1997	43	Positive histology	Yes
65-69 years	Female	White	8680/3: Paraganglioma, malignant	C25.0-Head of pancreas	Not a paired site	Localized	Blank(s)	10	Blank(s)	53	Dead	Dead (attributable to this cancer dx)	1993	67	Positive histology	Yes
80-84 years	Female	White	8680/3: Paraganglioma, malignant	C75.4-Carotid body	Right - origin of primary	Unstaged	Blank(s)	0	Blank(s)	Unknown	Dead	Dead (attributable to this cancer dx)	1996	81	Positive histology	Yes
30-34 years	Female	White	8700/3: Pheochromocytoma, malignant	C74.9-Adrenal gland, NOS	Right - origin of primary	Localized	Blank(s)	Blank(s)	40	27	Dead	N/A not first tumor	1999	33	Positive histology	No
15-19 years	Male	White	8700/3: Pheochromocytoma, malignant	C74.9-Adrenal gland, NOS	Right - origin of primary	Regional	Blank(s)	Blank(s)	40	187	Alive	Alive or dead of other cause	2001	18	Positive histology	Yes
65-69 years	Male	White	8700/3: Pheochromocytoma, malignant	C74.1-Medulla of adrenal gland	Left - origin of primary	Distant	Blank(s)	Blank(s)	0	1	Dead	Dead (attributable to this cancer dx)	2002	65	Positive histology	Yes
60-64 years	Female	White	8700/3: Pheochromocytoma, malignant	C74.9-Adrenal gland, NOS	Left - origin of primary	Localized	Blank(s)	Blank(s)	40	123	Dead	N/A not first tumor	2001	63	Positive histology	No
45-49 years	Female	White	8700/3: Pheochromocytoma, malignant	C74.9-Adrenal gland, NOS	Right - origin of primary	Unstaged	Blank(s)	40	Blank(s)	246	Alive	Alive or dead of other cause	1996	48	Positive histology	Yes
40-44 years	Male	White	8680/3: Paraganglioma, malignant	C48.0-Retroperitoneum	Not a paired site	Regional	Blank(s)	Blank(s)	0	58	Dead	Dead (attributable to this cancer dx)	2002	40	Positive histology	Yes
35-39 years	Female	White	8700/3: Pheochromocytoma, malignant	C74.9-Adrenal gland, NOS	Right - origin of primary	Regional	Blank(s)	Blank(s)	60	38	Dead	Alive or dead of other cause	2003	38	Positive histology	Yes
50-54 years	Male	Other (American Indian/AK Native, Asian/Pacific Islander)	8700/3: Pheochromocytoma, malignant	C67.9-Bladder, NOS	Not a paired site	Unstaged	Blank(s)	Blank(s)	0	30	Dead	Alive or dead of other cause	2002	54	Radiography without microscopic confirm	Yes
50-54 years	Male	White	8700/3: Pheochromocytoma, malignant	C74.9-Adrenal gland, NOS	Right - origin of primary	Distant	Blank(s)	Blank(s)	60	16	Dead	Dead (attributable to this cancer dx)	2002	53	Positive histology	Yes
30-34 years	Male	White	8700/3: Pheochromocytoma, malignant	C74.1-Medulla of adrenal gland	Right - origin of primary	Localized	Blank(s)	Blank(s)	40	48	Dead	Dead (attributable to this cancer dx)	1999	32	Positive histology	Yes
50-54 years	Male	White	8700/3: Pheochromocytoma, malignant	C74.9-Adrenal gland, NOS	Left - origin of primary	Localized	Blank(s)	Blank(s)	40	201	Dead	Dead (attributable to this cancer dx)	1999	53	Positive histology	Yes
55-59 years	Male	White	8700/3: Pheochromocytoma, malignant	C74.1-Medulla of adrenal gland	Right - origin of primary	Regional	Blank(s)	Blank(s)	40	166	Alive	Alive or dead of other cause	2003	56	Positive histology	Yes
50-54 years	Male	White	8680/3: Paraganglioma, malignant	C75.5-Aortic body & other paraganglia	Not a paired site	Unstaged	Blank(s)	90	Blank(s)	341	Dead	Dead (attributable to this cancer dx)	1984	53	Positive histology	Yes
80-84 years	Female	White	8680/3: Paraganglioma, malignant	C31.1-Ethmoid sinus	Not a paired site	Distant	Distant site(s)/node(s) involved	Blank(s)	0	1	Dead	Dead (attributable to this cancer dx)	2004	83	Positive histology	Yes
80-84 years	Female	Other (American Indian/AK Native, Asian/Pacific Islander)	8700/3: Pheochromocytoma, malignant	C74.1-Medulla of adrenal gland	Left - origin of primary	Blank(s)	Localized only	Blank(s)	40	143	Alive	Alive or dead of other cause	2005	81	Positive histology	Yes
25-29 years	Male	White	8700/3: Pheochromocytoma, malignant	C74.9-Adrenal gland, NOS	Right - origin of primary	Blank(s)	Distant site(s)/node(s) involved	Blank(s)	0	4	Dead	Dead (attributable to this cancer dx)	2005	28	Positive histology	Yes
20-24 years	Male	White	8693/3: Extra-adrenal paraganglioma, malignant	C48.0-Retroperitoneum	Not a paired site	Localized	Localized only	Blank(s)	27	142	Alive	Alive or dead of other cause	2005	21	Positive histology	Yes
45-49 years	Male	White	8700/3: Pheochromocytoma, malignant	C74.9-Adrenal gland, NOS	Left - origin of primary	Blank(s)	Distant site(s)/node(s) involved	Blank(s)	0	16	Dead	Dead (attributable to this cancer dx)	2005	46	Positive histology	Yes
30-34 years	Male	Black	8680/3: Paraganglioma, malignant	C49.4-Conn, subcutaneous, other soft tis: abdomen	Not a paired site	Regional	Regional lymph nodes involved only	Blank(s)	25	140	Alive	Alive or dead of other cause	2005	32	Positive histology	Yes
35-39 years	Male	Other (American Indian/AK Native, Asian/Pacific Islander)	8700/3: Pheochromocytoma, malignant	C74.9-Adrenal gland, NOS	Right - origin of primary	Unstaged	Blank(s)	9	Blank(s)	438	Alive	Alive or dead of other cause	1980	37	Positive histology	Yes
40-44 years	Female	White	8680/3: Paraganglioma, malignant	C72.0-Spinal cord	Not a paired site	Unstaged	Blank(s)	Blank(s)	55	77	Dead	Dead (attributable to this cancer dx)	2003	43	Positive histology	Yes
60-64 years	Male	White	8700/3: Pheochromocytoma, malignant	C74.9-Adrenal gland, NOS	Right - origin of primary	Blank(s)	Localized only	Blank(s)	30	139	Alive	Alive or dead of other cause	2005	63	Positive histology	Yes
75-79 years	Male	Black	8700/3: Pheochromocytoma, malignant	C74.0-Cortex of adrenal gland	Right - origin of primary	Blank(s)	Distant site(s)/node(s) involved	Blank(s)	0	12	Dead	Dead (attributable to this cancer dx)	2006	77	Radiography without microscopic confirm	Yes
60-64 years	Female	White	8700/3: Pheochromocytoma, malignant	C74.9-Adrenal gland, NOS	Left - origin of primary	Blank(s)	Distant site(s)/node(s) involved	Blank(s)	0	4	Dead	Dead (attributable to this cancer dx)	2006	64	Positive histology	Yes
55-59 years	Female	White	8680/3: Paraganglioma, malignant	C75.5-Aortic body & other paraganglia	Not a paired site	Blank(s)	Distant site(s)/node(s) involved	Blank(s)	0	110	Alive	Alive or dead of other cause	2007	56	Positive histology	Yes
30-34 years	Male	White	8680/3: Paraganglioma, malignant	C49.4-Conn, subcutaneous, other soft tis: abdomen	Not a paired site	Localized	Blank(s)	Blank(s)	25	158	Alive	Alive or dead of other cause	2003	30	Positive histology	Yes
75-79 years	Female	Other (American Indian/AK Native, Asian/Pacific Islander)	8680/3: Paraganglioma, malignant	C75.5-Aortic body & other paraganglia	Not a paired site	Blank(s)	Localized only	Blank(s)	20	29	Dead	Dead (attributable to this cancer dx)	2007	76	Positive histology	Yes
55-59 years	Female	White	8680/3: Paraganglioma, malignant	C49.9-Conn, subcutaneous and other soft tissues, NOS	Not a paired site	Distant	Distant site(s)/node(s) involved	Blank(s)	0	15	Dead	Dead (attributable to this cancer dx)	2007	55	Positive histology	Yes
25-29 years	Female	Black	8680/3: Paraganglioma, malignant	C75.4-Carotid body	Left - origin of primary	Localized	Blank(s)	0	Blank(s)	242	Alive	Alive or dead of other cause	1996	28	Positive histology	Yes
60-64 years	Male	White	8680/3: Paraganglioma, malignant	C71.9-Brain, NOS	Not a paired site	Unstaged	Localized only	Blank(s)	40	43	Dead	Dead (missing/unknown COD)	2006	60	Positive histology	Yes
20-24 years	Female	White	8693/3: Extra-adrenal paraganglioma, malignant	C48.0-Retroperitoneum	Not a paired site	Distant	Distant site(s)/node(s) involved	Blank(s)	60	133	Alive	Alive or dead of other cause	2005	23	Positive histology	Yes
55-59 years	Female	Other (American Indian/AK Native, Asian/Pacific Islander)	8700/3: Pheochromocytoma, malignant	C74.9-Adrenal gland, NOS	Right - origin of primary	Blank(s)	Distant site(s)/node(s) involved	Blank(s)	30	69	Dead	Dead (attributable to this cancer dx)	2008	58	Positive histology	Yes
70-74 years	Female	Other (American Indian/AK Native, Asian/Pacific Islander)	8680/3: Paraganglioma, malignant	C48.0-Retroperitoneum	Not a paired site	Distant	Distant site(s)/node(s) involved	Blank(s)	60	11	Dead	Dead (attributable to this cancer dx)	2009	73	Positive histology	Yes
50-54 years	Male	Other (American Indian/AK Native, Asian/Pacific Islander)	8700/3: Pheochromocytoma, malignant	C74.9-Adrenal gland, NOS	Right - origin of primary	Blank(s)	Localized only	Blank(s)	30	89	Alive	Alive or dead of other cause	2009	50	Positive histology	Yes
60-64 years	Male	White	8680/3: Paraganglioma, malignant	C75.5-Aortic body & other paraganglia	Not a paired site	Blank(s)	Distant site(s)/node(s) involved	Blank(s)	0	25	Dead	Dead (attributable to this cancer dx)	2008	63	Positive histology	Yes
25-29 years	Female	Other (American Indian/AK Native, Asian/Pacific Islander)	8700/3: Pheochromocytoma, malignant	C74.1-Medulla of adrenal gland	Only one side - side unspecified	Blank(s)	Localized only	Blank(s)	0	103	Alive	Alive or dead of other cause	2008	28	Positive histology	Yes
55-59 years	Female	White	8680/3: Paraganglioma, malignant	C75.5-Aortic body & other paraganglia	Not a paired site	Blank(s)	Distant site(s)/node(s) involved	Blank(s)	0	69	Alive	Alive or dead of other cause	2009	58	Positive histology	Yes
85+ years	Male	Unknown	8680/3: Paraganglioma, malignant	C75.4-Carotid body	Left - origin of primary	Blank(s)	Localized only	Blank(s)	20	32	Dead	Dead (attributable to this cancer dx)	2007	87	Positive histology	Yes
70-74 years	Female	White	8680/3: Paraganglioma, malignant	C72.5-Cranial nerve, NOS	Left - origin of primary	Unstaged	Regional, NOS	Blank(s)	20	34	Dead	Alive or dead of other cause	2009	71	Positive histology	Yes
55-59 years	Male	White	8680/3: Paraganglioma, malignant	C80.9-Unknown primary site	Not a paired site	Unstaged	Unknown/unstaged/unspecified/DCO	Blank(s)	98	0	Dead	N/A not first tumor	2010	58	Positive histology	No
20-24 years	Male	Black	8680/3: Paraganglioma, malignant	C63.1-Spermatic cord	Right - origin of primary	Localized	Localized only	Blank(s)	30	72	Dead	Dead (attributable to this cancer dx)	2005	21	Positive histology	Yes
30-34 years	Female	White	8680/3: Paraganglioma, malignant	C48.0-Retroperitoneum	Not a paired site	Regional	Regional by direct extension only	Blank(s)	90	55	Alive	Alive or dead of other cause	2010	31	Positive histology	Yes
70-74 years	Female	White	8700/3: Pheochromocytoma, malignant	C74.9-Adrenal gland, NOS	Right - origin of primary	Blank(s)	Distant site(s)/node(s) involved	Blank(s)	0	0	Dead	Dead (attributable to this cancer dx)	2010	70	Positive histology	Yes
50-54 years	Female	White	8680/3: Paraganglioma, malignant	C49.4-Conn, subcutaneous, other soft tis: abdomen	Not a paired site	Unstaged	Unknown/unstaged/unspecified/DCO	Blank(s)	90	116	Alive	Alive or dead of other cause	2007	53	Positive histology	Yes
60-64 years	Male	White	8680/3: Paraganglioma, malignant	C75.5-Aortic body & other paraganglia	Not a paired site	Blank(s)	Distant site(s)/node(s) involved	Blank(s)	30	79	Alive	Alive or dead of other cause	2010	62	Positive histology	Yes
55-59 years	Male	White	8700/3: Pheochromocytoma, malignant	C74.9-Adrenal gland, NOS	Right - origin of primary	Blank(s)	Localized only	Blank(s)	30	76	Alive	Alive or dead of other cause	2010	55	Positive histology	Yes
65-69 years	Female	White	8700/3: Pheochromocytoma, malignant	C74.9-Adrenal gland, NOS	Right - origin of primary	Blank(s)	Localized only	Blank(s)	30	90	Alive	Alive or dead of other cause	2009	66	Positive histology	Yes
60-64 years	Male	White	8680/3: Paraganglioma, malignant	C38.3-Mediastinum, NOS	Not a paired site	Blank(s)	Regional by direct extension only	Blank(s)	0	79	Alive	Alive or dead of other cause	2010	62	Positive histology	Yes
20-24 years	Female	White	8693/3: Extra-adrenal paraganglioma, malignant	C76.3-Pelvis, NOS	Not a paired site	Unstaged	Blank(s)	0	Blank(s)	298	Alive	Alive or dead of other cause	1990	24	Positive histology	Yes
45-49 years	Male	White	8700/3: Pheochromocytoma, malignant	C74.9-Adrenal gland, NOS	Right - origin of primary	Blank(s)	Localized only	Blank(s)	40	119	Alive	Alive or dead of other cause	2007	49	Positive histology	Yes
35-39 years	Male	Other (American Indian/AK Native, Asian/Pacific Islander)	8680/3: Paraganglioma, malignant	C75.4-Carotid body	Bilateral, single primary	Blank(s)	Localized only	Blank(s)	30	55	Alive	N/A not first tumor	2012	37	Positive histology	No
35-39 years	Male	White	8700/3: Pheochromocytoma, malignant	C74.1-Medulla of adrenal gland	Left - origin of primary	Unstaged	Blank(s)	Blank(s)	90	139	Dead	Dead (attributable to this cancer dx)	2001	38	Positive histology	Yes
65-69 years	Female	Black	8680/3: Paraganglioma, malignant	C07.9-Parotid gland	Left - origin of primary	Unstaged	Unknown/unstaged/unspecified/DCO	Blank(s)	0	46	Alive	Alive or dead of other cause	2013	66	Positive histology	Yes
40-44 years	Male	White	8680/3: Paraganglioma, malignant	C80.9-Unknown primary site	Not a paired site	Unstaged	Unknown/unstaged/unspecified/DCO	Blank(s)	98	22	Alive	Alive or dead of other cause	2015	41	Positive histology	Yes
45-49 years	Male	White	8700/3: Pheochromocytoma, malignant	C74.1-Medulla of adrenal gland	Right - origin of primary	Blank(s)	Localized only	Blank(s)	40	34	Alive	Alive or dead of other cause	2013	45	Positive histology	Yes
35-39 years	Female	White	8680/3: Paraganglioma, malignant	C75.4-Carotid body	Right - origin of primary	Regional	Blank(s)	90	Blank(s)	117	Dead	Dead (attributable to this cancer dx)	1975	39	Positive histology	Yes
60-64 years	Female	White	8680/3: Paraganglioma, malignant	C75.5-Aortic body & other paraganglia	Not a paired site	Distant	Blank(s)	90	Blank(s)	33	Dead	Dead (attributable to this cancer dx)	1976	61	Positive histology	Yes
40-44 years	Female	White	8700/3: Pheochromocytoma, malignant	C74.9-Adrenal gland, NOS	Left - origin of primary	Localized	Blank(s)	90	Blank(s)	422	Alive	Alive or dead of other cause	1981	41	Positive histology	Yes
60-64 years	Female	White	8700/3: Pheochromocytoma, malignant	C74.9-Adrenal gland, NOS	Right - origin of primary	Localized	Blank(s)	90	Blank(s)	332	Dead	Alive or dead of other cause	1983	62	Positive histology	Yes
55-59 years	Male	White	8700/3: Pheochromocytoma, malignant	C74.9-Adrenal gland, NOS	Left - origin of primary	Distant	Blank(s)	9	Blank(s)	2	Dead	Dead (attributable to this cancer dx)	1984	59	Positive histology	Yes
45-49 years	Female	White	8700/3: Pheochromocytoma, malignant	C74.9-Adrenal gland, NOS	Left - origin of primary	Unstaged	Blank(s)	90	Blank(s)	94	Dead	Dead (attributable to this cancer dx)	1980	49	Positive histology	Yes
65-69 years	Female	White	8700/3: Pheochromocytoma, malignant	C74.9-Adrenal gland, NOS	Right - origin of primary	Regional	Blank(s)	90	Blank(s)	46	Dead	Dead (attributable to this cancer dx)	1984	66	Positive histology	Yes
30-34 years	Male	White	8680/3: Paraganglioma, malignant	C48.0-Retroperitoneum	Not a paired site	Distant	Blank(s)	9	Blank(s)	0	Dead	Dead (attributable to this cancer dx)	1985	33	Positive histology	Yes
25-29 years	Female	White	8700/3: Pheochromocytoma, malignant	C74.9-Adrenal gland, NOS	Bilateral, single primary	Unstaged	Blank(s)	9	Blank(s)	470	Alive	Alive or dead of other cause	1977	26	Clinical diagnosis only	Yes
50-54 years	Female	White	8700/3: Pheochromocytoma, malignant	C74.9-Adrenal gland, NOS	Right - origin of primary	Localized	Blank(s)	90	Blank(s)	377	Alive	Alive or dead of other cause	1985	51	Positive histology	Yes
55-59 years	Male	White	8700/3: Pheochromocytoma, malignant	C74.9-Adrenal gland, NOS	Right - origin of primary	Distant	Blank(s)	90	Blank(s)	131	Dead	Alive or dead of other cause	1975	58	Positive histology	Yes
45-49 years	Male	White	8680/3: Paraganglioma, malignant	C74.9-Adrenal gland, NOS	Right - origin of primary	Localized	Blank(s)	90	Blank(s)	84	Dead	Dead (attributable to this cancer dx)	1981	48	Positive histology	Yes
45-49 years	Female	White	8700/3: Pheochromocytoma, malignant	C74.9-Adrenal gland, NOS	Right - origin of primary	Regional	Blank(s)	90	Blank(s)	114	Dead	Dead (missing/unknown COD)	1987	49	Positive histology	Yes
30-34 years	Male	Black	8700/3: Pheochromocytoma, malignant	C74.9-Adrenal gland, NOS	Right - origin of primary	Localized	Blank(s)	90	Blank(s)	349	Alive	Alive or dead of other cause	1987	30	Positive histology	Yes
70-74 years	Female	White	8700/3: Pheochromocytoma, malignant	C74.9-Adrenal gland, NOS	Right - origin of primary	Distant	Blank(s)	90	Blank(s)	24	Dead	Dead (attributable to this cancer dx)	1987	72	Positive histology	Yes
40-44 years	Male	White	8700/3: Pheochromocytoma, malignant	C74.9-Adrenal gland, NOS	Paired site, but no information concerning laterality	Distant	Blank(s)	80	Blank(s)	340	Alive	Alive or dead of other cause	1988	40	Positive histology	Yes
25-29 years	Female	White	8700/3: Pheochromocytoma, malignant	C74.9-Adrenal gland, NOS	Left - origin of primary	Unstaged	Blank(s)	90	Blank(s)	132	Dead	Dead (attributable to this cancer dx)	1986	25	Positive histology	Yes
30-34 years	Female	White	8700/3: Pheochromocytoma, malignant	C74.9-Adrenal gland, NOS	Left - origin of primary	Regional	Blank(s)	0	Blank(s)	Unknown	Dead	Dead (attributable to this cancer dx)	1991	33	Positive histology	Yes
30-34 years	Female	White	8700/3: Pheochromocytoma, malignant	C74.9-Adrenal gland, NOS	Right - origin of primary	Regional	Blank(s)	0	Blank(s)	Unknown	Dead	N/A not first tumor	1991	33	Positive histology	No
35-39 years	Male	White	8680/3: Paraganglioma, malignant	C75.9-Endocrine gland, NOS	Not a paired site	Unstaged	Blank(s)	2	Blank(s)	325	Dead	Alive or dead of other cause	1989	37	Positive histology	Yes
65-69 years	Male	White	8680/3: Paraganglioma, malignant	C48.0-Retroperitoneum	Not a paired site	Distant	Blank(s)	2	Blank(s)	55	Dead	Dead (attributable to this cancer dx)	1991	68	Positive histology	Yes
10-14 years	Female	Black	8700/3: Pheochromocytoma, malignant	C48.0-Retroperitoneum	Not a paired site	Regional	Blank(s)	40	Blank(s)	311	Alive	Alive or dead of other cause	1991	11	Positive histology	Yes
60-64 years	Female	Black	8680/3: Paraganglioma, malignant	C48.0-Retroperitoneum	Not a paired site	Distant	Blank(s)	1	Blank(s)	118	Dead	Dead (attributable to this cancer dx)	1992	64	Positive histology	Yes
80-84 years	Male	White	8700/3: Pheochromocytoma, malignant	C74.9-Adrenal gland, NOS	Right - origin of primary	Unstaged	Blank(s)	0	Blank(s)	105	Dead	N/A not first tumor	1996	80	Radiography without microscopic confirm	No
35-39 years	Female	White	8700/3: Pheochromocytoma, malignant	C74.1-Medulla of adrenal gland	Left - origin of primary	Distant	Blank(s)	90	Blank(s)	116	Dead	Dead (attributable to this cancer dx)	1984	37	Positive histology	Yes
20-24 years	Female	White	8680/3: Paraganglioma, malignant	C72.0-Spinal cord	Not a paired site	Unstaged	Blank(s)	2	Blank(s)	266	Alive	Alive or dead of other cause	1994	24	Positive histology	Yes
50-54 years	Female	White	8700/3: Pheochromocytoma, malignant	C74.9-Adrenal gland, NOS	Left - origin of primary	Localized	Blank(s)	40	Blank(s)	108	Dead	Alive or dead of other cause	1997	51	Positive histology	Yes
40-44 years	Male	White	8680/3: Paraganglioma, malignant	C75.4-Carotid body	Right - origin of primary	Regional	Blank(s)	Blank(s)	40	190	Alive	Alive or dead of other cause	1998	40	Positive histology	Yes
70-74 years	Female	White	8680/3: Paraganglioma, malignant	C54.1-Endometrium	Not a paired site	Regional	Blank(s)	Blank(s)	67	151	Dead	Alive or dead of other cause	1998	74	Positive histology	Yes
75-79 years	Female	White	8700/3: Pheochromocytoma, malignant	C74.1-Medulla of adrenal gland	Right - origin of primary	Localized	Blank(s)	Blank(s)	40	76	Dead	Alive or dead of other cause	1998	78	Positive histology	Yes
50-54 years	Male	Black	8680/3: Paraganglioma, malignant	C48.0-Retroperitoneum	Not a paired site	Regional	Blank(s)	Blank(s)	40	31	Dead	Dead (missing/unknown COD)	1999	53	Positive histology	Yes
30-34 years	Female	White	8700/3: Pheochromocytoma, malignant	C74.9-Adrenal gland, NOS	Right - origin of primary	Unstaged	Blank(s)	35	Blank(s)	128	Dead	Dead (attributable to this cancer dx)	1994	31	Positive histology	Yes
60-64 years	Male	White	8700/3: Pheochromocytoma, malignant	C74.1-Medulla of adrenal gland	Left - origin of primary	Unstaged	Blank(s)	Blank(s)	0	31	Dead	Dead (attributable to this cancer dx)	1998	61	Positive histology	Yes
85+ years	Female	White	8680/3: Paraganglioma, malignant	C54.1-Endometrium	Not a paired site	Localized	Blank(s)	Blank(s)	63	115	Dead	Alive or dead of other cause	2000	85	Positive histology	Yes
55-59 years	Male	White	8700/3: Pheochromocytoma, malignant	C74.9-Adrenal gland, NOS	Left - origin of primary	Localized	Blank(s)	Blank(s)	40	130	Dead	Alive or dead of other cause	2001	58	Positive histology	Yes
45-49 years	Male	Black	8700/3: Pheochromocytoma, malignant	C74.1-Medulla of adrenal gland	Right - origin of primary	Distant	Blank(s)	Blank(s)	90	30	Dead	Dead (attributable to this cancer dx)	2001	45	Positive histology	Yes
25-29 years	Male	White	8680/3: Paraganglioma, malignant	C75.4-Carotid body	Only one side - side unspecified	Localized	Blank(s)	Blank(s)	30	210	Alive	Alive or dead of other cause	1999	29	Positive histology	Yes
40-44 years	Male	Black	8680/3: Paraganglioma, malignant	C48.0-Retroperitoneum	Not a paired site	Regional	Blank(s)	Blank(s)	20	47	Dead	Dead (attributable to this cancer dx)	1999	40	Positive histology	Yes
40-44 years	Female	White	8680/3: Paraganglioma, malignant	C75.5-Aortic body & other paraganglia	Not a paired site	Regional	Blank(s)	Blank(s)	0	188	Dead	Alive or dead of other cause	2000	43	Positive histology	Yes
55-59 years	Female	White	8693/3: Extra-adrenal paraganglioma, malignant	C48.0-Retroperitoneum	Not a paired site	Localized	Blank(s)	Blank(s)	20	181	Alive	Alive or dead of other cause	2001	57	Positive histology	Yes
35-39 years	Male	White	8680/3: Paraganglioma, malignant	C75.5-Aortic body & other paraganglia	Not a paired site	Regional	Blank(s)	Blank(s)	30	18	Dead	Dead (attributable to this cancer dx)	2001	39	Positive histology	Yes
55-59 years	Male	White	8700/3: Pheochromocytoma, malignant	C74.9-Adrenal gland, NOS	Left - origin of primary	Distant	Blank(s)	Blank(s)	0	27	Dead	N/A not first tumor	2002	55	Positive histology	No
40-44 years	Female	White	8700/3: Pheochromocytoma, malignant	C74.9-Adrenal gland, NOS	Only one side - side unspecified	Unstaged	Blank(s)	90	Blank(s)	197	Dead	Dead (attributable to this cancer dx)	1990	44	Positive histology	Yes
30-34 years	Male	Black	8700/3: Pheochromocytoma, malignant	C74.1-Medulla of adrenal gland	Right - origin of primary	Regional	Blank(s)	Blank(s)	60	165	Alive	Alive or dead of other cause	2003	31	Positive histology	Yes
40-44 years	Male	White	8700/3: Pheochromocytoma, malignant	C74.1-Medulla of adrenal gland	Left - origin of primary	Unstaged	Blank(s)	9	Blank(s)	338	Dead	Dead (attributable to this cancer dx)	1985	41	Positive histology	Yes
65-69 years	Female	White	8700/3: Pheochromocytoma, malignant	C74.1-Medulla of adrenal gland	Right - origin of primary	Regional	Blank(s)	Blank(s)	30	101	Dead	Alive or dead of other cause	2003	68	Positive histology	Yes
45-49 years	Male	White	8680/3: Paraganglioma, malignant	C38.3-Mediastinum, NOS	Not a paired site	Blank(s)	Localized only	Blank(s)	30	145	Alive	Alive or dead of other cause	2004	48	Positive histology	Yes
55-59 years	Female	White	8700/3: Pheochromocytoma, malignant	C74.9-Adrenal gland, NOS	Left - origin of primary	Blank(s)	Localized only	Blank(s)	40	133	Alive	Alive or dead of other cause	2005	57	Positive histology	Yes
50-54 years	Male	White	8700/3: Pheochromocytoma, malignant	C74.9-Adrenal gland, NOS	Left - origin of primary	Blank(s)	Regional by both direct extension and lymph node involvement	Blank(s)	40	123	Alive	Alive or dead of other cause	2006	52	Positive histology	Yes
40-44 years	Male	Other (American Indian/AK Native, Asian/Pacific Islander)	8700/3: Pheochromocytoma, malignant	C74.9-Adrenal gland, NOS	Right - origin of primary	Blank(s)	Localized only	Blank(s)	30	117	Alive	Alive or dead of other cause	2007	44	Positive histology	Yes
35-39 years	Male	Black	8700/3: Pheochromocytoma, malignant	C74.9-Adrenal gland, NOS	Left - origin of primary	Blank(s)	Regional by both direct extension and lymph node involvement	Blank(s)	60	106	Dead	Alive or dead of other cause	2007	37	Positive histology	Yes
45-49 years	Female	White	8700/3: Pheochromocytoma, malignant	C74.1-Medulla of adrenal gland	Right - origin of primary	Blank(s)	Localized only	Blank(s)	30	98	Alive	Alive or dead of other cause	2008	47	Positive histology	Yes
60-64 years	Female	White	8700/3: Pheochromocytoma, malignant	C74.1-Medulla of adrenal gland	Right - origin of primary	Blank(s)	Distant site(s)/node(s) involved	Blank(s)	30	102	Alive	Alive or dead of other cause	2008	64	Positive histology	Yes
55-59 years	Male	White	8700/3: Pheochromocytoma, malignant	C74.9-Adrenal gland, NOS	Right - origin of primary	Blank(s)	Regional by direct extension only	Blank(s)	0	25	Dead	Dead (attributable to this cancer dx)	2008	58	Positive histology	Yes
45-49 years	Male	Black	8693/3: Extra-adrenal paraganglioma, malignant	C48.0-Retroperitoneum	Not a paired site	Unstaged	Unknown/unstaged/unspecified/DCO	Blank(s)	20	65	Alive	Alive or dead of other cause	2009	47	Positive histology	Yes
45-49 years	Female	White	8680/3: Paraganglioma, malignant	C80.9-Unknown primary site	Not a paired site	Unstaged	Unknown/unstaged/unspecified/DCO	Blank(s)	98	93	Alive	Alive or dead of other cause	2009	45	Positive histology	Yes
60-64 years	Male	White	8700/3: Pheochromocytoma, malignant	C74.9-Adrenal gland, NOS	Right - origin of primary	Blank(s)	Localized only	Blank(s)	40	75	Dead	N/A not first tumor	2009	62	Positive histology	No
45-49 years	Male	White	8693/3: Extra-adrenal paraganglioma, malignant	C75.5-Aortic body & other paraganglia	Not a paired site	Blank(s)	Distant site(s)/node(s) involved	Blank(s)	30	17	Dead	Alive or dead of other cause	2009	49	Positive histology	Yes
50-54 years	Female	White	8700/3: Pheochromocytoma, malignant	C74.1-Medulla of adrenal gland	Bilateral, single primary	Blank(s)	Unknown/unstaged/unspecified/DCO	Blank(s)	40	102	Alive	Alive or dead of other cause	2008	54	Positive histology	Yes
25-29 years	Male	White	8693/3: Extra-adrenal paraganglioma, malignant	C48.0-Retroperitoneum	Not a paired site	Regional	Regional lymph nodes involved only	Blank(s)	60	76	Alive	Alive or dead of other cause	2010	25	Positive histology	Yes
65-69 years	Male	White	8700/3: Pheochromocytoma, malignant	C74.9-Adrenal gland, NOS	Left - origin of primary	Blank(s)	Unknown/unstaged/unspecified/DCO	Blank(s)	90	45	Dead	N/A not first tumor	2011	67	Positive histology	No
30-34 years	Male	White	8700/3: Pheochromocytoma, malignant	C74.9-Adrenal gland, NOS	Left - origin of primary	Distant	Blank(s)	60	Blank(s)	217	Dead	Dead (attributable to this cancer dx)	1992	32	Positive histology	Yes
55-59 years	Female	White	8700/3: Pheochromocytoma, malignant	C74.9-Adrenal gland, NOS	Left - origin of primary	Localized	Blank(s)	Blank(s)	40	117	Dead	Dead (attributable to this cancer dx)	2003	56	Positive histology	Yes
55-59 years	Male	White	8700/3: Pheochromocytoma, malignant	C16.9-Stomach, NOS	Not a paired site	Distant	Distant site(s)/node(s) involved	Blank(s)	27	61	Alive	Alive or dead of other cause	2011	55	Positive histology	Yes
40-44 years	Female	White	8680/3: Paraganglioma, malignant	C64.9-Kidney, NOS	Paired site, but no information concerning laterality	Unstaged	Blank(s)	Blank(s)	0	162	Alive	Alive or dead of other cause	2003	41	Unknown	Yes
80-84 years	Female	White	8680/3: Paraganglioma, malignant	C67.2-Lateral wall of bladder	Not a paired site	Regional	Localized only	Blank(s)	27	70	Alive	Alive or dead of other cause	2011	84	Positive histology	Yes
40-44 years	Male	White	8693/3: Extra-adrenal paraganglioma, malignant	C48.0-Retroperitoneum	Not a paired site	Distant	Distant site(s)/node(s) involved	Blank(s)	60	7	Dead	Dead (attributable to this cancer dx)	2012	44	Positive histology	Yes
35-39 years	Male	White	8680/3: Paraganglioma, malignant	C75.4-Carotid body	Right - origin of primary	Blank(s)	Localized only	Blank(s)	30	52	Alive	Alive or dead of other cause	2012	37	Positive histology	Yes
75-79 years	Male	White	8700/3: Pheochromocytoma, malignant	C74.1-Medulla of adrenal gland	Right - origin of primary	Blank(s)	Distant site(s)/node(s) involved	Blank(s)	0	0	Dead	Dead (attributable to this cancer dx)	2013	77	Positive histology	Yes
40-44 years	Male	White	8700/3: Pheochromocytoma, malignant	C74.1-Medulla of adrenal gland	Paired site, but no information concerning laterality	Distant	Blank(s)	90	Blank(s)	225	Dead	Dead (attributable to this cancer dx)	1997	40	Positive histology	Yes
50-54 years	Male	White	8680/3: Paraganglioma, malignant	C48.0-Retroperitoneum	Not a paired site	Localized	Localized only	Blank(s)	40	40	Alive	Alive or dead of other cause	2013	54	Positive histology	Yes
30-34 years	Female	White	8700/3: Pheochromocytoma, malignant	C74.9-Adrenal gland, NOS	Paired site, but no information concerning laterality	Unstaged	Blank(s)	Blank(s)	40	170	Alive	Alive or dead of other cause	2002	31	Positive histology	Yes
45-49 years	Female	White	8680/3: Paraganglioma, malignant	C75.5-Aortic body & other paraganglia	Paired site, but no information concerning laterality	Blank(s)	Distant site(s)/node(s) involved	Blank(s)	30	35	Alive	Alive or dead of other cause	2014	47	Positive histology	Yes
55-59 years	Male	White	8700/3: Pheochromocytoma, malignant	C74.1-Medulla of adrenal gland	Right - origin of primary	Blank(s)	Localized only	Blank(s)	40	26	Alive	Alive or dead of other cause	2014	59	Positive histology	Yes
45-49 years	Male	White	8700/3: Pheochromocytoma, malignant	C74.1-Medulla of adrenal gland	Right - origin of primary	Unstaged	Blank(s)	Blank(s)	40	203	Alive	Alive or dead of other cause	2000	48	Positive histology	Yes
60-64 years	Male	White	8693/3: Extra-adrenal paraganglioma, malignant	C49.4-Conn, subcutaneous, other soft tis: abdomen	Not a paired site	Regional	Regional lymph nodes involved only	Blank(s)	50	31	Alive	Alive or dead of other cause	2014	63	Positive histology	Yes
10-14 years	Male	White	8700/3: Pheochromocytoma, malignant	C74.9-Adrenal gland, NOS	Right - origin of primary	Blank(s)	Localized only	Blank(s)	0	0	Alive	Alive or dead of other cause	2016	14	Positive histology	Yes
40-44 years	Male	Other (American Indian/AK Native, Asian/Pacific Islander)	8680/3: Paraganglioma, malignant	C75.4-Carotid body	Left - origin of primary	Blank(s)	Distant site(s)/node(s) involved	Blank(s)	90	0	Alive	Alive or dead of other cause	2016	41	Positive histology	Yes
45-49 years	Female	White	8700/3: Pheochromocytoma, malignant	C74.9-Adrenal gland, NOS	Left - origin of primary	Distant	Blank(s)	9	Blank(s)	6	Dead	Dead (attributable to this cancer dx)	1975	47	Positive histology	Yes
55-59 years	Female	Black	8693/3: Extra-adrenal paraganglioma, malignant	C48.0-Retroperitoneum	Not a paired site	Distant	Blank(s)	90	Blank(s)	11	Dead	Dead (attributable to this cancer dx)	1977	59	Positive histology	Yes
35-39 years	Male	White	8693/3: Extra-adrenal paraganglioma, malignant	C48.0-Retroperitoneum	Not a paired site	Localized	Blank(s)	90	Blank(s)	68	Dead	Dead (attributable to this cancer dx)	1976	37	Positive histology	Yes
50-54 years	Male	White	8700/3: Pheochromocytoma, malignant	C74.9-Adrenal gland, NOS	Left - origin of primary	Regional	Blank(s)	90	Blank(s)	111	Dead	Alive or dead of other cause	1979	52	Positive histology	Yes
65-69 years	Male	White	8680/3: Paraganglioma, malignant	C48.0-Retroperitoneum	Not a paired site	Distant	Blank(s)	9	Blank(s)	2	Dead	Dead (attributable to this cancer dx)	1980	69	Positive histology	Yes
55-59 years	Male	White	8700/3: Pheochromocytoma, malignant	C74.9-Adrenal gland, NOS	Right - origin of primary	Distant	Blank(s)	9	Blank(s)	2	Dead	Dead (attributable to this cancer dx)	1981	56	Positive histology	Yes
30-34 years	Male	Other (American Indian/AK Native, Asian/Pacific Islander)	8700/3: Pheochromocytoma, malignant	C67.9-Bladder, NOS	Not a paired site	Unstaged	Blank(s)	90	Blank(s)	75	Dead	Alive or dead of other cause	1978	34	Positive histology	Yes
65-69 years	Male	White	8700/3: Pheochromocytoma, malignant	C74.9-Adrenal gland, NOS	Left - origin of primary	Regional	Blank(s)	90	Blank(s)	30	Dead	Alive or dead of other cause	1983	68	Positive histology	Yes
50-54 years	Female	Black	8680/3: Paraganglioma, malignant	C49.0-Conn, subcutaneous, other soft tis: head, face, neck	Not a paired site	Distant	Blank(s)	90	Blank(s)	70	Dead	Alive or dead of other cause	1983	54	Positive histology	Yes
55-59 years	Male	White	8700/3: Pheochromocytoma, malignant	C74.9-Adrenal gland, NOS	Right - origin of primary	Localized	Blank(s)	90	Blank(s)	14	Dead	Dead (attributable to this cancer dx)	1983	55	Positive histology	Yes
60-64 years	Male	Black	8700/3: Pheochromocytoma, malignant	C74.9-Adrenal gland, NOS	Left - origin of primary	Distant	Blank(s)	90	Blank(s)	233	Dead	Alive or dead of other cause	1984	63	Positive histology	Yes
50-54 years	Female	White	8700/3: Pheochromocytoma, malignant	C74.9-Adrenal gland, NOS	Left - origin of primary	Localized	Blank(s)	90	Blank(s)	357	Dead	Alive or dead of other cause	1985	52	Positive histology	Yes
45-49 years	Male	Black	8700/3: Pheochromocytoma, malignant	C74.9-Adrenal gland, NOS	Right - origin of primary	Localized	Blank(s)	90	Blank(s)	29	Dead	Dead (attributable to this cancer dx)	1984	49	Positive histology	Yes
35-39 years	Female	White	8693/3: Extra-adrenal paraganglioma, malignant	C49.9-Conn, subcutaneous and other soft tissues, NOS	Not a paired site	Unstaged	Blank(s)	90	Blank(s)	278	Dead	Dead (attributable to this cancer dx)	1983	38	Positive histology	Yes
40-44 years	Female	White	8700/3: Pheochromocytoma, malignant	C74.9-Adrenal gland, NOS	Left - origin of primary	Blank(s)	Localized only	Blank(s)	40	101	Dead	N/A not first tumor	2004	43	Positive histology	No
50-54 years	Male	White	8693/3: Extra-adrenal paraganglioma, malignant	C48.0-Retroperitoneum	Not a paired site	Regional	Blank(s)	90	Blank(s)	375	Alive	Alive or dead of other cause	1985	52	Positive histology	Yes
65-69 years	Female	White	8680/3: Paraganglioma, malignant	C48.0-Retroperitoneum	Not a paired site	Regional	Blank(s)	9	Blank(s)	22	Dead	N/A not first tumor	1985	65	Positive histology	No
85+ years	Female	White	8700/3: Pheochromocytoma, malignant	C74.9-Adrenal gland, NOS	Paired site, but no information concerning laterality	Unstaged	Blank(s)	9	Blank(s)	0	Dead	Alive or dead of other cause	1986	86	Clinical diagnosis only	Yes
55-59 years	Female	White	8700/3: Pheochromocytoma, malignant	C74.9-Adrenal gland, NOS	Only one side - side unspecified	Localized	Blank(s)	9	Blank(s)	246	Dead	Alive or dead of other cause	1986	55	Clinical diagnosis only	Yes
55-59 years	Female	Black	8680/3: Paraganglioma, malignant	C48.0-Retroperitoneum	Not a paired site	Localized	Blank(s)	90	Blank(s)	86	Dead	Alive or dead of other cause	1986	57	Positive histology	Yes
30-34 years	Female	White	8700/3: Pheochromocytoma, malignant	C74.9-Adrenal gland, NOS	Right - origin of primary	Localized	Blank(s)	90	Blank(s)	352	Alive	Alive or dead of other cause	1987	34	Positive histology	Yes
55-59 years	Male	White	8700/3: Pheochromocytoma, malignant	C74.9-Adrenal gland, NOS	Right - origin of primary	Localized	Blank(s)	90	Blank(s)	187	Dead	Alive or dead of other cause	1987	59	Positive histology	Yes
60-64 years	Male	White	8680/3: Paraganglioma, malignant	C49.4-Conn, subcutaneous, other soft tis: abdomen	Not a paired site	Localized	Blank(s)	10	Blank(s)	127	Dead	N/A not first tumor	1988	61	Positive histology	No
75-79 years	Female	Black	8693/3: Extra-adrenal paraganglioma, malignant	C47.8-Overlap of peripheral nerves and autonomic nerv sys	Not a paired site	Regional	Regional by direct extension only	Blank(s)	53	3	Dead	N/A not first tumor	2012	75	Positive histology	No
30-34 years	Male	White	8680/3: Paraganglioma, malignant	C80.9-Unknown primary site	Not a paired site	Unstaged	Blank(s)	0	Blank(s)	18	Dead	Dead (attributable to this cancer dx)	1989	30	Positive histology	Yes
30-34 years	Male	White	8680/3: Paraganglioma, malignant	C48.0-Retroperitoneum	Not a paired site	Regional	Blank(s)	50	Blank(s)	86	Dead	Dead (attributable to this cancer dx)	1989	33	Positive histology	Yes
40-44 years	Female	White	8700/3: Pheochromocytoma, malignant	C74.9-Adrenal gland, NOS	Right - origin of primary	Regional	Blank(s)	60	Blank(s)	331	Alive	Alive or dead of other cause	1989	42	Positive histology	Yes
40-44 years	Female	White	8700/3: Pheochromocytoma, malignant	C74.9-Adrenal gland, NOS	Left - origin of primary	Localized	Blank(s)	60	Blank(s)	331	Alive	N/A not first tumor	1989	42	Positive histology	No
60-64 years	Female	White	8700/3: Pheochromocytoma, malignant	C74.9-Adrenal gland, NOS	Right - origin of primary	Distant	Blank(s)	0	Blank(s)	28	Dead	Dead (attributable to this cancer dx)	1989	62	Positive histology	Yes
35-39 years	Female	White	8680/3: Paraganglioma, malignant	C75.5-Aortic body & other paraganglia	Not a paired site	Distant	Blank(s)	0	Blank(s)	44	Dead	Dead (attributable to this cancer dx)	1990	37	Positive histology	Yes
45-49 years	Female	Black	8680/3: Paraganglioma, malignant	C49.0-Conn, subcutaneous, other soft tis: head, face, neck	Not a paired site	Regional	Blank(s)	30	Blank(s)	303	Alive	Alive or dead of other cause	1991	48	Positive histology	Yes
20-24 years	Female	Black	8700/3: Pheochromocytoma, malignant	C74.9-Adrenal gland, NOS	Left - origin of primary	Unstaged	Blank(s)	40	Blank(s)	45	Dead	Dead (attributable to this cancer dx)	1989	22	Positive histology	Yes
70-74 years	Male	White	8680/3: Paraganglioma, malignant	C75.5-Aortic body & other paraganglia	Not a paired site	Distant	Blank(s)	80	Blank(s)	0	Dead	N/A not first tumor	1992	70	Positive histology	No
70-74 years	Male	Black	8700/3: Pheochromocytoma, malignant	C74.9-Adrenal gland, NOS	Right - origin of primary	Distant	Blank(s)	40	Blank(s)	115	Dead	Alive or dead of other cause	1993	71	Positive histology	Yes
50-54 years	Female	White	8700/3: Pheochromocytoma, malignant	C74.1-Medulla of adrenal gland	Left - origin of primary	Localized	Blank(s)	40	Blank(s)	189	Dead	N/A not first tumor	1993	50	Positive histology	No
15-19 years	Male	White	8680/3: Paraganglioma, malignant	C61.9-Prostate gland	Not a paired site	Blank(s)	Blank(s)	60	Blank(s)	287	Alive	Alive or dead of other cause	1993	17	Positive histology	Yes
30-34 years	Male	White	8680/3: Paraganglioma, malignant	C49.5-Conn, subcutaneous, other soft tis: pelvis	Not a paired site	Regional	Regional by both direct extension and lymph node involvement	Blank(s)	30	113	Alive	N/A not first tumor	2007	32	Positive histology	No
35-39 years	Female	White	8700/3: Pheochromocytoma, malignant	C74.9-Adrenal gland, NOS	Right - origin of primary	Localized	Blank(s)	40	Blank(s)	152	Dead	Alive or dead of other cause	1993	39	Positive histology	Yes
45-49 years	Female	Black	8680/3: Paraganglioma, malignant	C49.3-Conn, subcutaneous, other soft tis: thorax	Not a paired site	Distant	Blank(s)	10	Blank(s)	13	Dead	Dead (attributable to this cancer dx)	1994	48	Positive histology	Yes
55-59 years	Female	White	8680/3: Paraganglioma, malignant	C74.0-Cortex of adrenal gland	Left - origin of primary	Localized	Blank(s)	40	Blank(s)	77	Dead	Alive or dead of other cause	1995	59	Positive histology	Yes
60-64 years	Female	Black	8700/3: Pheochromocytoma, malignant	C74.1-Medulla of adrenal gland	Right - origin of primary	Regional	Blank(s)	40	Blank(s)	257	Dead	Dead (attributable to this cancer dx)	1995	60	Positive histology	Yes
30-34 years	Male	White	8693/3: Extra-adrenal paraganglioma, malignant	C48.0-Retroperitoneum	Not a paired site	Regional	Blank(s)	60	Blank(s)	84	Dead	Dead (attributable to this cancer dx)	1993	31	Positive histology	Yes
50-54 years	Male	White	8700/3: Pheochromocytoma, malignant	C74.1-Medulla of adrenal gland	Right - origin of primary	Regional	Blank(s)	60	Blank(s)	116	Dead	Dead (attributable to this cancer dx)	1995	51	Positive histology	Yes
55-59 years	Female	Black	8700/3: Pheochromocytoma, malignant	C74.0-Cortex of adrenal gland	Left - origin of primary	Regional	Blank(s)	40	Blank(s)	6	Dead	Alive or dead of other cause	1995	59	Positive histology	Yes
45-49 years	Male	White	8680/3: Paraganglioma, malignant	C49.5-Conn, subcutaneous, other soft tis: pelvis	Not a paired site	Distant	Blank(s)	10	Blank(s)	101	Dead	Dead (attributable to this cancer dx)	1997	46	Positive histology	Yes
60-64 years	Male	White	8700/3: Pheochromocytoma, malignant	C74.9-Adrenal gland, NOS	Right - origin of primary	Localized	Blank(s)	40	Blank(s)	120	Dead	Alive or dead of other cause	1997	62	Positive histology	Yes
25-29 years	Female	White	8700/3: Pheochromocytoma, malignant	C74.1-Medulla of adrenal gland	Left - origin of primary	Distant	Blank(s)	Blank(s)	60	51	Dead	Alive or dead of other cause	1998	29	Positive histology	Yes
35-39 years	Male	White	8680/3: Paraganglioma, malignant	C75.4-Carotid body	Right - origin of primary	Regional	Blank(s)	Blank(s)	40	129	Dead	Dead (attributable to this cancer dx)	1999	39	Positive histology	Yes
80-84 years	Female	White	8680/3: Paraganglioma, malignant	C14.0-Pharynx, NOS	Not a paired site	Regional	Blank(s)	Blank(s)	0	34	Dead	Dead (attributable to this cancer dx)	2000	81	Positive histology	Yes
45-49 years	Male	White	8693/3: Extra-adrenal paraganglioma, malignant	C80.9-Unknown primary site	Not a paired site	Unstaged	Blank(s)	Blank(s)	98	0	Dead	Dead (attributable to this cancer dx)	2000	46	Positive histology	Yes
45-49 years	Male	Black	8700/3: Pheochromocytoma, malignant	C74.9-Adrenal gland, NOS	Right - origin of primary	Localized	Blank(s)	Blank(s)	40	190	Alive	Alive or dead of other cause	2001	47	Positive histology	Yes
60-64 years	Female	White	8700/3: Pheochromocytoma, malignant	C74.9-Adrenal gland, NOS	Left - origin of primary	Blank(s)	Regional by direct extension only	Blank(s)	60	39	Dead	N/A not first tumor	2010	60	Positive histology	No
50-54 years	Male	White	8700/3: Pheochromocytoma, malignant	C74.1-Medulla of adrenal gland	Left - origin of primary	Unstaged	Blank(s)	Blank(s)	90	34	Dead	Alive or dead of other cause	1999	51	Positive histology	Yes
55-59 years	Male	White	8700/3: Pheochromocytoma, malignant	C74.9-Adrenal gland, NOS	Left - origin of primary	Distant	Blank(s)	Blank(s)	0	27	Dead	Dead (attributable to this cancer dx)	2002	55	Positive histology	Yes
55-59 years	Female	Black	8680/3: Paraganglioma, malignant	C16.9-Stomach, NOS	Not a paired site	Distant	Blank(s)	Blank(s)	0	45	Dead	Alive or dead of other cause	2002	59	Positive histology	Yes
75-79 years	Female	Black	8700/3: Pheochromocytoma, malignant	C25.9-Pancreas, NOS	Not a paired site	Distant	Blank(s)	Blank(s)	0	42	Dead	Alive or dead of other cause	2003	78	Positive histology	Yes
50-54 years	Male	Black	8700/3: Pheochromocytoma, malignant	C74.9-Adrenal gland, NOS	Right - origin of primary	Localized	Blank(s)	Blank(s)	40	174	Alive	Alive or dead of other cause	2002	52	Positive histology	Yes
55-59 years	Female	Black	8680/3: Paraganglioma, malignant	C75.5-Aortic body & other paraganglia	Not a paired site	Blank(s)	Localized only	Blank(s)	27	155	Alive	Alive or dead of other cause	2004	58	Positive histology	Yes
40-44 years	Male	White	8700/3: Pheochromocytoma, malignant	C74.1-Medulla of adrenal gland	Paired site, but no information concerning laterality	Unstaged	Blank(s)	Blank(s)	0	108	Dead	Alive or dead of other cause	1998	44	Positive histology	Yes
55-59 years	Female	White	8680/3: Paraganglioma, malignant	C71.9-Brain, NOS	Not a paired site	Unstaged	Blank(s)	Blank(s)	40	224	Alive	Alive or dead of other cause	1998	56	Positive histology	Yes
75-79 years	Female	Black	8680/3: Paraganglioma, malignant	C38.3-Mediastinum, NOS	Not a paired site	Regional	Blank(s)	Blank(s)	0	36	Dead	Dead (attributable to this cancer dx)	2003	77	Positive histology	Yes
55-59 years	Male	White	8680/3: Paraganglioma, malignant	C38.3-Mediastinum, NOS	Not a paired site	Distant	Blank(s)	Blank(s)	0	110	Dead	Dead (attributable to this cancer dx)	2003	59	Positive histology	Yes
25-29 years	Male	Black	8680/3: Paraganglioma, malignant	C49.2-Conn, subcutaneous, other soft tis: lower limb, hip	Left - origin of primary	Distant	Distant site(s)/node(s) involved	Blank(s)	0	36	Dead	Dead (attributable to this cancer dx)	2004	29	Positive histology	Yes
50-54 years	Male	White	8700/3: Pheochromocytoma, malignant	C74.1-Medulla of adrenal gland	Paired site, but no information concerning laterality	Blank(s)	Distant site(s)/node(s) involved	Blank(s)	0	19	Dead	Dead (attributable to this cancer dx)	2004	51	Positive histology	Yes
50-54 years	Male	White	8680/3: Paraganglioma, malignant	C67.9-Bladder, NOS	Not a paired site	Regional	Regional by both direct extension and lymph node involvement	Blank(s)	64	69	Dead	Dead (attributable to this cancer dx)	2005	51	Positive histology	Yes
45-49 years	Male	White	8680/3: Paraganglioma, malignant	C75.5-Aortic body & other paraganglia	Not a paired site	Blank(s)	Distant site(s)/node(s) involved	Blank(s)	40	57	Dead	Dead (attributable to this cancer dx)	2006	47	Positive histology	Yes
35-39 years	Male	White	8680/3: Paraganglioma, malignant	C74.9-Adrenal gland, NOS	Left - origin of primary	Blank(s)	Unknown/unstaged/unspecified/DCO	Blank(s)	30	129	Alive	Alive or dead of other cause	2006	35	Positive histology	Yes
65-69 years	Female	White	8680/3: Paraganglioma, malignant	C17.0-Duodenum	Not a paired site	Regional	Regional lymph nodes involved only	Blank(s)	40	131	Alive	Alive or dead of other cause	2006	66	Positive histology	Yes
55-59 years	Female	White	8680/3: Paraganglioma, malignant	C80.9-Unknown primary site	Not a paired site	Unstaged	Unknown/unstaged/unspecified/DCO	Blank(s)	98	75	Dead	Dead (attributable to this cancer dx)	2006	59	Positive histology	Yes
50-54 years	Male	Black	8680/3: Paraganglioma, malignant	C67.2-Lateral wall of bladder	Not a paired site	Localized	Localized only	Blank(s)	60	28	Dead	Alive or dead of other cause	2006	50	Positive histology	Yes
60-64 years	Female	Black	8700/3: Pheochromocytoma, malignant	C74.9-Adrenal gland, NOS	Left - origin of primary	Blank(s)	Localized only	Blank(s)	0	125	Alive	Alive or dead of other cause	2006	62	Positive histology	Yes
45-49 years	Male	Other (American Indian/AK Native, Asian/Pacific Islander)	8700/3: Pheochromocytoma, malignant	C74.9-Adrenal gland, NOS	Right - origin of primary	Blank(s)	Regional by direct extension only	Blank(s)	60	46	Alive	Alive or dead of other cause	2006	45	Positive histology	Yes
30-34 years	Male	White	8700/3: Pheochromocytoma, malignant	C75.9-Endocrine gland, NOS	Left - origin of primary	Localized	Blank(s)	50	Blank(s)	328	Alive	Alive or dead of other cause	1989	30	Positive histology	Yes
55-59 years	Female	White	8700/3: Pheochromocytoma, malignant	C74.1-Medulla of adrenal gland	Right - origin of primary	Blank(s)	Distant site(s)/node(s) involved	Blank(s)	0	19	Alive	N/A not first tumor	2015	59	Positive histology	No
55-59 years	Female	White	8680/3: Paraganglioma, malignant	C80.9-Unknown primary site	Not a paired site	Unstaged	Unknown/unstaged/unspecified/DCO	Blank(s)	98	113	Alive	Alive or dead of other cause	2007	59	Positive histology	Yes
60-64 years	Male	Black	8700/3: Pheochromocytoma, malignant	C74.9-Adrenal gland, NOS	Left - origin of primary	Blank(s)	Unknown/unstaged/unspecified/DCO	Blank(s)	40	126	Dead	Alive or dead of other cause	2006	62	Positive histology	Yes
65-69 years	Male	Black	8680/3: Paraganglioma, malignant	C48.0-Retroperitoneum	Not a paired site	Unstaged	Unknown/unstaged/unspecified/DCO	Blank(s)	0	12	Dead	Alive or dead of other cause	2007	67	Positive histology	Yes
35-39 years	Male	White	8680/3: Paraganglioma, malignant	C75.4-Carotid body	Only one side - side unspecified	Blank(s)	Regional lymph nodes involved only	Blank(s)	20	98	Alive	Alive or dead of other cause	2008	37	Positive histology	Yes
50-54 years	Male	White	8680/3: Paraganglioma, malignant	C49.0-Conn, subcutaneous, other soft tis: head, face, neck	Not a paired site	Distant	Distant site(s)/node(s) involved	Blank(s)	25	84	Dead	Dead (attributable to this cancer dx)	2008	50	Positive histology	Yes
45-49 years	Female	Black	8700/3: Pheochromocytoma, malignant	C74.9-Adrenal gland, NOS	Left - origin of primary	Unstaged	Blank(s)	90	Blank(s)	372	Dead	Dead (attributable to this cancer dx)	1980	47	Positive histology	Yes
15-19 years	Male	White	8700/3: Pheochromocytoma, malignant	C74.1-Medulla of adrenal gland	Left - origin of primary	Blank(s)	Regional by direct extension only	Blank(s)	27	70	Alive	Alive or dead of other cause	2011	18	Positive histology	Yes
50-54 years	Male	White	8700/3: Pheochromocytoma, malignant	C74.9-Adrenal gland, NOS	Left - origin of primary	Blank(s)	Regional by direct extension only	Blank(s)	40	66	Alive	Alive or dead of other cause	2011	50	Positive histology	Yes
60-64 years	Male	White	8700/3: Pheochromocytoma, malignant	C74.9-Adrenal gland, NOS	Right - origin of primary	Blank(s)	Localized only	Blank(s)	40	61	Alive	Alive or dead of other cause	2011	60	Positive histology	Yes
45-49 years	Male	Black	8700/3: Pheochromocytoma, malignant	C74.1-Medulla of adrenal gland	Right - origin of primary	Blank(s)	Distant site(s)/node(s) involved	Blank(s)	0	70	Alive	Alive or dead of other cause	2011	45	Positive histology	Yes
15-19 years	Male	Black	8700/3: Pheochromocytoma, malignant	C74.9-Adrenal gland, NOS	Left - origin of primary	Blank(s)	Regional by direct extension only	Blank(s)	40	62	Alive	Alive or dead of other cause	2011	15	Positive histology	Yes
50-54 years	Male	Black	8700/3: Pheochromocytoma, malignant	C74.9-Adrenal gland, NOS	Right - origin of primary	Blank(s)	Regional by direct extension only	Blank(s)	0	21	Dead	N/A not first tumor	2012	51	Positive histology	No
55-59 years	Female	White	8700/3: Pheochromocytoma, malignant	C74.9-Adrenal gland, NOS	Left - origin of primary	Blank(s)	Regional by direct extension only	Blank(s)	40	52	Alive	N/A not first tumor	2012	55	Positive histology	No
85+ years	Male	White	8680/3: Paraganglioma, malignant	C75.4-Carotid body	Left - origin of primary	Blank(s)	Localized only	Blank(s)	0	13	Dead	Alive or dead of other cause	2012	90	Positive histology	Yes
60-64 years	Male	White	8700/3: Pheochromocytoma, malignant	C74.1-Medulla of adrenal gland	Left - origin of primary	Blank(s)	Regional by both direct extension and lymph node involvement	Blank(s)	60	52	Alive	Alive or dead of other cause	2012	62	Positive histology	Yes
45-49 years	Female	White	8693/3: Extra-adrenal paraganglioma, malignant	C47.4-Periph nerves & autonomic nerv sys: abdomen	Right - origin of primary	Distant	Distant site(s)/node(s) involved	Blank(s)	25	52	Alive	Alive or dead of other cause	2012	45	Positive histology	Yes
15-19 years	Female	White	8700/3: Pheochromocytoma, malignant	C74.9-Adrenal gland, NOS	Right - origin of primary	Blank(s)	Localized only	Blank(s)	30	46	Alive	Alive or dead of other cause	2012	19	Positive histology	Yes
20-24 years	Female	Black	8700/3: Pheochromocytoma, malignant	C74.1-Medulla of adrenal gland	Left - origin of primary	Blank(s)	Localized only	Blank(s)	30	21	Alive	Alive or dead of other cause	2015	22	Positive histology	Yes
75-79 years	Male	White	8700/3: Pheochromocytoma, malignant	C74.1-Medulla of adrenal gland	Left - origin of primary	Blank(s)	Regional by direct extension only	Blank(s)	30	10	Alive	Alive or dead of other cause	2016	76	Positive histology	Yes
35-39 years	Female	Black	8680/3: Paraganglioma, malignant	C75.5-Aortic body & other paraganglia	Not a paired site	Blank(s)	Regional by direct extension only	Blank(s)	60	0	Alive	Alive or dead of other cause	2016	35	Positive histology	Yes
25-29 years	Male	White	8680/3: Paraganglioma, malignant	C67.4-Posterior wall of bladder	Not a paired site	Blank(s)	Regional lymph nodes involved only	Blank(s)	30	5	Alive	Alive or dead of other cause	2016	26	Positive histology	Yes
75-79 years	Female	Other (American Indian/AK Native, Asian/Pacific Islander)	8700/3: Pheochromocytoma, malignant	C74.1-Medulla of adrenal gland	Left - origin of primary	Unstaged	Blank(s)	9	Blank(s)	1	Dead	Dead (attributable to this cancer dx)	1986	76	Positive histology	Yes
40-44 years	Female	White	8700/3: Pheochromocytoma, malignant	C74.1-Medulla of adrenal gland	Left - origin of primary	Localized	Blank(s)	40	Blank(s)	307	Dead	N/A not first tumor	1989	43	Positive histology	No
30-34 years	Male	Other (American Indian/AK Native, Asian/Pacific Islander)	8700/3: Pheochromocytoma, malignant	C67.8-Overlapping lesion of bladder	Not a paired site	Localized	Blank(s)	90	Blank(s)	76	Dead	Alive or dead of other cause	1978	34	Positive histology	Yes
45-49 years	Male	Other (American Indian/AK Native, Asian/Pacific Islander)	8700/3: Pheochromocytoma, malignant	C75.5-Aortic body & other paraganglia	Not a paired site	Regional	Blank(s)	90	Blank(s)	186	Dead	Alive or dead of other cause	1981	48	Positive histology	Yes
55-59 years	Female	Other (American Indian/AK Native, Asian/Pacific Islander)	8700/3: Pheochromocytoma, malignant	C74.1-Medulla of adrenal gland	Left - origin of primary	Distant	Blank(s)	90	Blank(s)	27	Dead	Dead (attributable to this cancer dx)	1982	58	Positive histology	Yes
10-14 years	Male	Other (American Indian/AK Native, Asian/Pacific Islander)	8680/3: Paraganglioma, malignant	C74.1-Medulla of adrenal gland	Right - origin of primary	Distant	Blank(s)	90	Blank(s)	180	Dead	Alive or dead of other cause	1983	13	Positive histology	Yes
75-79 years	Male	Other (American Indian/AK Native, Asian/Pacific Islander)	8680/3: Paraganglioma, malignant	C32.3-Laryngeal cartilage	Not a paired site	Localized	Blank(s)	90	Blank(s)	76	Dead	Alive or dead of other cause	1979	75	Positive histology	Yes
60-64 years	Female	Other (American Indian/AK Native, Asian/Pacific Islander)	8700/3: Pheochromocytoma, malignant	C74.1-Medulla of adrenal gland	Right - origin of primary	Localized	Blank(s)	90	Blank(s)	363	Alive	Alive or dead of other cause	1986	61	Positive histology	Yes
40-44 years	Male	White	8680/3: Paraganglioma, malignant	C75.5-Aortic body & other paraganglia	Not a paired site	Regional	Blank(s)	90	Blank(s)	318	Dead	Alive or dead of other cause	1986	40	Positive histology	Yes
45-49 years	Female	Other (American Indian/AK Native, Asian/Pacific Islander)	8700/3: Pheochromocytoma, malignant	C74.1-Medulla of adrenal gland	Left - origin of primary	Distant	Blank(s)	60	Blank(s)	71	Dead	Alive or dead of other cause	1989	48	Positive histology	Yes
75-79 years	Male	Other (American Indian/AK Native, Asian/Pacific Islander)	8700/3: Pheochromocytoma, malignant	C74.9-Adrenal gland, NOS	Left - origin of primary	Localized	Blank(s)	Blank(s)	40	28	Dead	N/A not first tumor	2003	78	Positive histology	No
70-74 years	Male	Other (American Indian/AK Native, Asian/Pacific Islander)	8700/3: Pheochromocytoma, malignant	C74.1-Medulla of adrenal gland	Left - origin of primary	Localized	Blank(s)	40	Blank(s)	201	Dead	Alive or dead of other cause	1996	73	Positive histology	Yes
80-84 years	Male	Other (American Indian/AK Native, Asian/Pacific Islander)	8700/3: Pheochromocytoma, malignant	C67.9-Bladder, NOS	Not a paired site	Distant	Blank(s)	Blank(s)	0	19	Dead	Alive or dead of other cause	2000	80	Positive histology	Yes
65-69 years	Male	White	8700/3: Pheochromocytoma, malignant	C74.9-Adrenal gland, NOS	Left - origin of primary	Localized	Blank(s)	Blank(s)	30	171	Alive	Alive or dead of other cause	2002	65	Positive histology	Yes
55-59 years	Female	Other (American Indian/AK Native, Asian/Pacific Islander)	8700/3: Pheochromocytoma, malignant	C74.9-Adrenal gland, NOS	Left - origin of primary	Blank(s)	Localized only	Blank(s)	27	106	Alive	N/A not first tumor	2008	57	Positive histology	No
40-44 years	Male	Other (American Indian/AK Native, Asian/Pacific Islander)	8700/3: Pheochromocytoma, malignant	C74.1-Medulla of adrenal gland	Right - origin of primary	Distant	Blank(s)	Blank(s)	0	67	Dead	Dead (attributable to this cancer dx)	1998	43	Direct visualization without microscopic confirmation	Yes
55-59 years	Female	White	8700/3: Pheochromocytoma, malignant	C75.5-Aortic body & other paraganglia	Not a paired site	Blank(s)	Distant site(s)/node(s) involved	Blank(s)	50	0	Alive	Alive or dead of other cause	2004	55	Positive histology	Yes
10-14 years	Female	White	8700/3: Pheochromocytoma, malignant	C74.1-Medulla of adrenal gland	Left - origin of primary	Blank(s)	Localized only	Blank(s)	40	147	Alive	Alive or dead of other cause	2004	11	Positive histology	Yes
45-49 years	Female	Other (American Indian/AK Native, Asian/Pacific Islander)	8700/3: Pheochromocytoma, malignant	C74.1-Medulla of adrenal gland	Paired site, but no information concerning laterality	Blank(s)	Distant site(s)/node(s) involved	Blank(s)	0	24	Dead	Alive or dead of other cause	2005	46	Radiography without microscopic confirm	Yes
50-54 years	Female	Other (American Indian/AK Native, Asian/Pacific Islander)	8700/3: Pheochromocytoma, malignant	C74.9-Adrenal gland, NOS	Right - origin of primary	Blank(s)	Regional by both direct extension and lymph node involvement	Blank(s)	40	118	Alive	Alive or dead of other cause	2007	50	Positive histology	Yes
50-54 years	Male	Other (American Indian/AK Native, Asian/Pacific Islander)	8693/3: Extra-adrenal paraganglioma, malignant	C48.0-Retroperitoneum	Not a paired site	Localized	Localized only	Blank(s)	60	107	Alive	Alive or dead of other cause	2008	52	Positive histology	Yes
70-74 years	Female	White	8700/3: Pheochromocytoma, malignant	C74.9-Adrenal gland, NOS	Left - origin of primary	Blank(s)	Unknown/unstaged/unspecified/DCO	Blank(s)	0	50	Dead	Alive or dead of other cause	2011	70	Unknown	Yes
45-49 years	Female	Other (American Indian/AK Native, Asian/Pacific Islander)	8693/3: Extra-adrenal paraganglioma, malignant	C48.1-Specified parts of peritoneum	Not a paired site	Localized	Localized only	Blank(s)	27	63	Alive	Alive or dead of other cause	2011	47	Positive histology	Yes
85+ years	Female	Other (American Indian/AK Native, Asian/Pacific Islander)	8680/3: Paraganglioma, malignant	C47.9-Autonomic nervous system, NOS	Not a paired site	Distant	Distant site(s)/node(s) involved	Blank(s)	0	2	Dead	Dead (attributable to this cancer dx)	2014	91	Positive histology	Yes
20-24 years	Male	Other (American Indian/AK Native, Asian/Pacific Islander)	8680/3: Paraganglioma, malignant	C75.5-Aortic body & other paraganglia	Right - origin of primary	Blank(s)	Regional lymph nodes involved only	Blank(s)	30	35	Alive	Alive or dead of other cause	2014	21	Positive histology	Yes
55-59 years	Female	Other (American Indian/AK Native, Asian/Pacific Islander)	8700/3: Pheochromocytoma, malignant	C74.1-Medulla of adrenal gland	Left - origin of primary	Blank(s)	Unknown/unstaged/unspecified/DCO	Blank(s)	0	14	Alive	Alive or dead of other cause	2015	59	Positive histology	Yes
35-39 years	Female	Other (American Indian/AK Native, Asian/Pacific Islander)	8680/3: Paraganglioma, malignant	C49.5-Conn, subcutaneous, other soft tis: pelvis	Not a paired site	Localized	Localized only	Blank(s)	25	14	Alive	Alive or dead of other cause	2015	38	Positive histology	Yes
65-69 years	Male	White	8700/3: Pheochromocytoma, malignant	C74.9-Adrenal gland, NOS	Right - origin of primary	Distant	Blank(s)	9	Blank(s)	0	Dead	N/A not first tumor	1977	66	Positive histology	No
55-59 years	Male	White	8700/3: Pheochromocytoma, malignant	C74.9-Adrenal gland, NOS	Left - origin of primary	Distant	Blank(s)	90	Blank(s)	0	Dead	Dead (attributable to this cancer dx)	1976	58	Positive histology	Yes
40-44 years	Male	White	8693/3: Extra-adrenal paraganglioma, malignant	C49.4-Conn, subcutaneous, other soft tis: abdomen	Not a paired site	Distant	Blank(s)	90	Blank(s)	48	Dead	N/A not first tumor	1975	43	Positive histology	No
35-39 years	Male	White	8700/3: Pheochromocytoma, malignant	C74.9-Adrenal gland, NOS	Left - origin of primary	Unstaged	Blank(s)	9	Blank(s)	9	Dead	Alive or dead of other cause	1979	39	Positive histology	Yes
50-54 years	Male	White	8700/3: Pheochromocytoma, malignant	C74.9-Adrenal gland, NOS	Right - origin of primary	Localized	Blank(s)	90	Blank(s)	152	Dead	N/A not first tumor	1981	53	Positive histology	No
35-39 years	Male	White	8700/3: Pheochromocytoma, malignant	C74.9-Adrenal gland, NOS	Left - origin of primary	Unstaged	Blank(s)	90	Blank(s)	22	Dead	Dead (attributable to this cancer dx)	1982	39	Positive histology	Yes
45-49 years	Male	White	8700/3: Pheochromocytoma, malignant	C74.9-Adrenal gland, NOS	Left - origin of primary	Localized	Blank(s)	90	Blank(s)	187	Dead	Alive or dead of other cause	1984	46	Positive histology	Yes
60-64 years	Male	Black	8693/3: Extra-adrenal paraganglioma, malignant	C75.5-Aortic body & other paraganglia	Not a paired site	Unstaged	Blank(s)	9	Blank(s)	9	Dead	Alive or dead of other cause	1983	64	Positive histology	Yes
55-59 years	Male	White	8680/3: Paraganglioma, malignant	C67.9-Bladder, NOS	Not a paired site	Regional	Blank(s)	90	Blank(s)	24	Dead	Dead (attributable to this cancer dx)	1982	55	Positive histology	Yes
70-74 years	Female	White	8680/3: Paraganglioma, malignant	C75.5-Aortic body & other paraganglia	Not a paired site	Distant	Blank(s)	9	Blank(s)	15	Dead	Dead (attributable to this cancer dx)	1985	74	Positive histology	Yes
60-64 years	Male	White	8700/3: Pheochromocytoma, malignant	C74.9-Adrenal gland, NOS	Bilateral, single primary	Regional	Blank(s)	0	Blank(s)	Unknown	Dead	Alive or dead of other cause	1984	64	Positive histology	Yes
40-44 years	Male	White	8700/3: Pheochromocytoma, malignant	C74.9-Adrenal gland, NOS	Right - origin of primary	Localized	Blank(s)	90	Blank(s)	328	Dead	Dead (attributable to this cancer dx)	1986	43	Positive histology	Yes
75-79 years	Female	White	8680/3: Paraganglioma, malignant	C49.4-Conn, subcutaneous, other soft tis: abdomen	Not a paired site	Distant	Blank(s)	90	Blank(s)	30	Dead	N/A not first tumor	1984	76	Positive histology	No
60-64 years	Female	White	8693/3: Extra-adrenal paraganglioma, malignant	C48.0-Retroperitoneum	Not a paired site	Localized	Blank(s)	90	Blank(s)	351	Alive	Alive or dead of other cause	1986	62	Positive histology	Yes
60-64 years	Female	White	8680/3: Paraganglioma, malignant	C75.4-Carotid body	Right - origin of primary	Distant	Blank(s)	90	Blank(s)	47	Dead	Dead (attributable to this cancer dx)	1985	61	Positive histology	Yes
70-74 years	Female	White	8700/3: Pheochromocytoma, malignant	C74.9-Adrenal gland, NOS	Right - origin of primary	Unstaged	Blank(s)	90	Blank(s)	110	Dead	Alive or dead of other cause	1981	73	Positive histology	Yes
40-44 years	Male	White	8700/3: Pheochromocytoma, malignant	C74.9-Adrenal gland, NOS	Left - origin of primary	Localized	Blank(s)	40	Blank(s)	123	Dead	Alive or dead of other cause	1988	42	Positive histology	Yes
75-79 years	Female	White	8700/3: Pheochromocytoma, malignant	C74.9-Adrenal gland, NOS	Paired site, but no information concerning laterality	Unstaged	Blank(s)	9	Blank(s)	Unknown	Dead	Dead (attributable to this cancer dx)	1989	75	Unknown	Yes
60-64 years	Female	White	8700/3: Pheochromocytoma, malignant	C74.9-Adrenal gland, NOS	Left - origin of primary	Distant	Blank(s)	1	Blank(s)	34	Dead	Dead (attributable to this cancer dx)	1989	62	Positive histology	Yes
65-69 years	Female	White	8700/3: Pheochromocytoma, malignant	C74.9-Adrenal gland, NOS	Right - origin of primary	Localized	Blank(s)	40	Blank(s)	6	Dead	Dead (attributable to this cancer dx)	1991	66	Positive histology	Yes
45-49 years	Female	White	8680/3: Paraganglioma, malignant	C72.0-Spinal cord	Not a paired site	Unstaged	Regional, NOS	Blank(s)	55	19	Dead	N/A not first tumor	2004	47	Positive histology	No
25-29 years	Male	White	8680/3: Paraganglioma, malignant	C49.4-Conn, subcutaneous, other soft tis: abdomen	Not a paired site	Regional	Blank(s)	10	Blank(s)	170	Dead	Alive or dead of other cause	1993	29	Positive histology	Yes
30-34 years	Female	White	8700/3: Pheochromocytoma, malignant	C74.9-Adrenal gland, NOS	Right - origin of primary	Localized	Blank(s)	40	Blank(s)	310	Alive	Alive or dead of other cause	1991	30	Positive histology	Yes
50-54 years	Female	White	8700/3: Pheochromocytoma, malignant	C74.1-Medulla of adrenal gland	Right - origin of primary	Regional	Blank(s)	60	Blank(s)	255	Alive	Alive or dead of other cause	1995	52	Positive histology	Yes
55-59 years	Male	White	8680/3: Paraganglioma, malignant	C69.2-Retina	Right - origin of primary	Unstaged	Blank(s)	90	Blank(s)	28	Dead	N/A not first tumor	1994	58	Positive histology	No
35-39 years	Male	White	8700/3: Pheochromocytoma, malignant	C74.1-Medulla of adrenal gland	Right - origin of primary	Localized	Blank(s)	40	Blank(s)	73	Dead	Dead (attributable to this cancer dx)	1996	37	Positive histology	Yes
85+ years	Female	White	8680/3: Paraganglioma, malignant	C80.9-Unknown primary site	Not a paired site	Unstaged	Blank(s)	Blank(s)	98	2	Dead	Alive or dead of other cause	1999	85	Positive histology	Yes
30-34 years	Male	White	8680/3: Paraganglioma, malignant	C75.1-Pituitary gland	Not a paired site	Distant	Blank(s)	Blank(s)	27	40	Dead	Dead (attributable to this cancer dx)	1999	30	Positive histology	Yes
50-54 years	Male	White	8680/3: Paraganglioma, malignant	C49.5-Conn, subcutaneous, other soft tis: pelvis	Not a paired site	Localized	Blank(s)	Blank(s)	25	30	Dead	Dead (attributable to this cancer dx)	1999	51	Positive histology	Yes
35-39 years	Male	White	8700/3: Pheochromocytoma, malignant	C74.9-Adrenal gland, NOS	Right - origin of primary	Localized	Blank(s)	Blank(s)	40	11	Dead	Dead (attributable to this cancer dx)	1998	38	Positive histology	Yes
20-24 years	Female	White	8680/3: Paraganglioma, malignant	C75.5-Aortic body & other paraganglia	Not a paired site	Regional	Blank(s)	Blank(s)	20	196	Alive	Alive or dead of other cause	2000	20	Positive histology	Yes
65-69 years	Female	White	8700/3: Pheochromocytoma, malignant	C48.0-Retroperitoneum	Not a paired site	Distant	Blank(s)	Blank(s)	0	18	Dead	Dead (attributable to this cancer dx)	2001	65	Positive histology	Yes
40-44 years	Male	White	8680/3: Paraganglioma, malignant	C47.8-Overlap of peripheral nerves and autonomic nerv sys	Not a paired site	Distant	Distant site(s)/node(s) involved	Blank(s)	26	25	Dead	Dead (attributable to this cancer dx)	2005	43	Positive histology	Yes
65-69 years	Female	White	8700/3: Pheochromocytoma, malignant	C74.9-Adrenal gland, NOS	Left - origin of primary	Blank(s)	Localized only	Blank(s)	40	71	Dead	Dead (attributable to this cancer dx)	2005	66	Positive histology	Yes
40-44 years	Female	White	8700/3: Pheochromocytoma, malignant	C74.1-Medulla of adrenal gland	Left - origin of primary	Blank(s)	Distant site(s)/node(s) involved	Blank(s)	40	109	Alive	Alive or dead of other cause	2007	42	Positive histology	Yes
50-54 years	Male	White	8700/3: Pheochromocytoma, malignant	C74.9-Adrenal gland, NOS	Left - origin of primary	Localized	Blank(s)	Blank(s)	40	83	Dead	Dead (attributable to this cancer dx)	2002	52	Positive histology	Yes
30-34 years	Male	Other (American Indian/AK Native, Asian/Pacific Islander)	8680/3: Paraganglioma, malignant	C80.9-Unknown primary site	Not a paired site	Unstaged	Unknown/unstaged/unspecified/DCO	Blank(s)	98	107	Alive	Alive or dead of other cause	2008	30	Positive histology	Yes
65-69 years	Male	White	8680/3: Paraganglioma, malignant	C48.0-Retroperitoneum	Not a paired site	Regional	Regional by direct extension only	Blank(s)	0	18	Dead	Dead (attributable to this cancer dx)	2008	68	Positive exfoliative cytology, no positive histology	Yes
65-69 years	Male	White	8700/3: Pheochromocytoma, malignant	C74.9-Adrenal gland, NOS	Left - origin of primary	Blank(s)	Localized only	Blank(s)	40	67	Dead	N/A not first tumor	2010	67	Positive histology	No
85+ years	Male	White	8700/3: Pheochromocytoma, malignant	C74.9-Adrenal gland, NOS	Only one side - side unspecified	Blank(s)	Localized only	Blank(s)	0	57	Dead	Alive or dead of other cause	2004	85	Unknown	Yes
45-49 years	Male	White	8700/3: Pheochromocytoma, malignant	C74.1-Medulla of adrenal gland	Left - origin of primary	Blank(s)	Distant site(s)/node(s) involved	Blank(s)	0	87	Alive	Alive or dead of other cause	2009	46	Positive histology	Yes
25-29 years	Male	White	8680/3: Paraganglioma, malignant	C75.4-Carotid body	Left - origin of primary	Blank(s)	Regional lymph nodes involved only	Blank(s)	30	91	Alive	Alive or dead of other cause	2009	26	Positive histology	Yes
85+ years	Female	White	8680/3: Paraganglioma, malignant	C75.5-Aortic body & other paraganglia	Not a paired site	Blank(s)	Distant site(s)/node(s) involved	Blank(s)	30	53	Alive	N/A not first tumor	2012	87	Positive histology	No
85+ years	Male	White	8700/3: Pheochromocytoma, malignant	C74.9-Adrenal gland, NOS	Left - origin of primary	Blank(s)	Localized only	Blank(s)	40	68	Alive	N/A not first tumor	2011	88	Positive histology	No
85+ years	Male	White	8700/3: Pheochromocytoma, malignant	C74.9-Adrenal gland, NOS	Left - origin of primary	Blank(s)	Distant site(s)/node(s) involved	Blank(s)	0	0	Dead	Dead (attributable to this cancer dx)	2011	86	Positive histology	Yes
30-34 years	Female	White	8700/3: Pheochromocytoma, malignant	C74.9-Adrenal gland, NOS	Right - origin of primary	Unstaged	Blank(s)	90	Blank(s)	329	Alive	Alive or dead of other cause	1989	31	Positive histology	Yes
55-59 years	Male	White	8680/3: Paraganglioma, malignant	C49.4-Conn, subcutaneous, other soft tis: abdomen	Not a paired site	Localized	Localized only	Blank(s)	30	106	Alive	Alive or dead of other cause	2008	55	Positive histology	Yes
75-79 years	Female	White	8680/3: Paraganglioma, malignant	C75.5-Aortic body & other paraganglia	Not a paired site	Blank(s)	Regional by direct extension only	Blank(s)	0	12	Dead	Dead (attributable to this cancer dx)	2011	78	Positive histology	Yes
40-44 years	Female	White	8700/3: Pheochromocytoma, malignant	C74.9-Adrenal gland, NOS	Left - origin of primary	Blank(s)	Distant site(s)/node(s) involved	Blank(s)	0	14	Dead	Dead (attributable to this cancer dx)	2011	40	Positive histology	Yes
35-39 years	Male	White	8680/3: Paraganglioma, malignant	C75.4-Carotid body	Left - origin of primary	Blank(s)	Regional lymph nodes involved only	Blank(s)	60	19	Dead	Alive or dead of other cause	2012	35	Positive histology	Yes
25-29 years	Female	White	8680/3: Paraganglioma, malignant	C74.1-Medulla of adrenal gland	Paired site, but no information concerning laterality	Blank(s)	Distant site(s)/node(s) involved	Blank(s)	60	80	Dead	Dead (attributable to this cancer dx)	2005	28	Positive histology	Yes
55-59 years	Female	White	8680/3: Paraganglioma, malignant	C75.4-Carotid body	Bilateral, single primary	Unstaged	Blank(s)	30	Blank(s)	310	Dead	Dead (attributable to this cancer dx)	1989	57	Positive histology	Yes
15-19 years	Male	White	8700/3: Pheochromocytoma, malignant	C74.9-Adrenal gland, NOS	Left - origin of primary	Blank(s)	Localized only	Blank(s)	40	107	Alive	Alive or dead of other cause	2008	17	Positive histology	Yes
40-44 years	Male	White	8680/3: Paraganglioma, malignant	C72.0-Spinal cord	Not a paired site	Unstaged	Distant site(s)/node(s) involved	Blank(s)	22	16	Alive	N/A not first tumor	2015	42	Positive histology	No
15-19 years	Female	White	8680/3: Paraganglioma, malignant	C48.0-Retroperitoneum	Not a paired site	Regional	Regional by both direct extension and lymph node involvement	Blank(s)	20	22	Alive	Alive or dead of other cause	2015	15	Positive histology	Yes
50-54 years	Male	Black	8700/3: Pheochromocytoma, malignant	C74.9-Adrenal gland, NOS	Right - origin of primary	Blank(s)	Regional by direct extension only	Blank(s)	40	18	Alive	Alive or dead of other cause	2015	50	Positive histology	Yes
60-64 years	Male	White	8693/3: Extra-adrenal paraganglioma, malignant	C75.5-Aortic body & other paraganglia	Not a paired site	Localized	Blank(s)	90	Blank(s)	0	Dead	Dead (attributable to this cancer dx)	1975	61	Positive histology	Yes
65-69 years	Female	White	8680/3: Paraganglioma, malignant	C75.5-Aortic body & other paraganglia	Not a paired site	Distant	Blank(s)	90	Blank(s)	88	Dead	Dead (attributable to this cancer dx)	1979	66	Positive histology	Yes
65-69 years	Female	White	8680/3: Paraganglioma, malignant	C75.4-Carotid body	Left - origin of primary	Regional	Blank(s)	90	Blank(s)	102	Dead	Alive or dead of other cause	1985	68	Positive histology	Yes
55-59 years	Male	White	8693/3: Extra-adrenal paraganglioma, malignant	C75.4-Carotid body	Left - origin of primary	Regional	Blank(s)	0	Blank(s)	279	Dead	Alive or dead of other cause	1988	57	Positive exfoliative cytology, no positive histology	Yes
70-74 years	Male	White	8693/3: Extra-adrenal paraganglioma, malignant	C49.3-Conn, subcutaneous, other soft tis: thorax	Not a paired site	Distant	Blank(s)	90	Blank(s)	18	Dead	Dead (attributable to this cancer dx)	1986	74	Positive histology	Yes
65-69 years	Female	Other (American Indian/AK Native, Asian/Pacific Islander)	8680/3: Paraganglioma, malignant	C75.4-Carotid body	Left - origin of primary	Regional	Blank(s)	50	Blank(s)	329	Alive	Alive or dead of other cause	1989	67	Positive histology	Yes
75-79 years	Female	White	8680/3: Paraganglioma, malignant	C75.4-Carotid body	Left - origin of primary	Distant	Blank(s)	60	Blank(s)	32	Dead	N/A not first tumor	1992	77	Positive histology	No
30-34 years	Female	White	8693/3: Extra-adrenal paraganglioma, malignant	C80.9-Unknown primary site	Not a paired site	Unstaged	Blank(s)	0	Blank(s)	52	Dead	Dead (attributable to this cancer dx)	1992	34	Positive histology	Yes
45-49 years	Male	White	8680/3: Paraganglioma, malignant	C71.9-Brain, NOS	Not a paired site	Unstaged	Blank(s)	30	Blank(s)	64	Dead	Dead (attributable to this cancer dx)	1993	48	Positive histology	Yes
40-44 years	Male	White	8680/3: Paraganglioma, malignant	C75.5-Aortic body & other paraganglia	Not a paired site	Regional	Blank(s)	35	Blank(s)	256	Alive	Alive or dead of other cause	1995	44	Positive histology	Yes
05-09 years	Male	White	8700/3: Pheochromocytoma, malignant	C74.1-Medulla of adrenal gland	Right - origin of primary	Unstaged	Blank(s)	35	Blank(s)	273	Alive	Alive or dead of other cause	1994	8	Positive histology	Yes
65-69 years	Male	Other (American Indian/AK Native, Asian/Pacific Islander)	8700/3: Pheochromocytoma, malignant	C74.9-Adrenal gland, NOS	Left - origin of primary	Regional	Blank(s)	40	Blank(s)	246	Alive	Alive or dead of other cause	1996	65	Positive histology	Yes
55-59 years	Female	White	8700/3: Pheochromocytoma, malignant	C67.5-Bladder neck	Not a paired site	Distant	Blank(s)	30	Blank(s)	189	Dead	N/A not first tumor	1996	57	Positive histology	No
65-69 years	Female	White	8680/3: Paraganglioma, malignant	C75.4-Carotid body	Left - origin of primary	Localized	Blank(s)	40	Blank(s)	245	Alive	Alive or dead of other cause	1996	65	Positive histology	Yes
45-49 years	Male	White	8680/3: Paraganglioma, malignant	C47.6-Periph nerves & autonomic nerv sys: trunk, NOS	Not a paired site	Localized	Blank(s)	Blank(s)	30	203	Dead	Alive or dead of other cause	1999	49	Positive histology	Yes
70-74 years	Female	White	8680/3: Paraganglioma, malignant	C75.5-Aortic body & other paraganglia	Not a paired site	Regional	Blank(s)	Blank(s)	0	214	Alive	Alive or dead of other cause	1999	74	Radiography without microscopic confirm	Yes
65-69 years	Female	White	8680/3: Paraganglioma, malignant	C75.0-Parathyroid gland	Not a paired site	Localized	Blank(s)	Blank(s)	40	47	Dead	Alive or dead of other cause	2001	68	Positive histology	Yes
50-54 years	Male	White	8680/3: Paraganglioma, malignant	C75.4-Carotid body	Left - origin of primary	Regional	Blank(s)	Blank(s)	40	182	Alive	Alive or dead of other cause	2001	50	Positive histology	Yes
35-39 years	Female	White	8680/3: Paraganglioma, malignant	C75.5-Aortic body & other paraganglia	Right - origin of primary	Unstaged	Blank(s)	Blank(s)	30	75	Dead	Dead (attributable to this cancer dx)	1999	36	Positive histology	Yes
75-79 years	Female	White	8700/3: Pheochromocytoma, malignant	C74.9-Adrenal gland, NOS	Left - origin of primary	Blank(s)	Localized only	Blank(s)	30	98	Dead	Alive or dead of other cause	2005	77	Positive histology	Yes
80-84 years	Female	White	8680/3: Paraganglioma, malignant	C75.4-Carotid body	Right - origin of primary	Blank(s)	Distant site(s)/node(s) involved	Blank(s)	27	82	Dead	Dead (attributable to this cancer dx)	2005	84	Positive histology	Yes
35-39 years	Male	White	8680/3: Paraganglioma, malignant	C75.4-Carotid body	Bilateral, single primary	Blank(s)	Regional by direct extension only	Blank(s)	30	30	Alive	Alive or dead of other cause	2006	38	Positive histology	Yes
65-69 years	Female	White	8693/3: Extra-adrenal paraganglioma, malignant	C67.1-Dome of bladder	Not a paired site	Localized	Localized only	Blank(s)	30	12	Alive	N/A not first tumor	2012	65	Positive histology	No
60-64 years	Female	White	8680/3: Paraganglioma, malignant	C34.1-Upper lobe, lung	Left - origin of primary	Localized	Localized only	Blank(s)	30	116	Alive	Alive or dead of other cause	2007	61	Positive histology	Yes
80-84 years	Male	White	8680/3: Paraganglioma, malignant	C75.5-Aortic body & other paraganglia	Not a paired site	Blank(s)	Distant site(s)/node(s) involved	Blank(s)	0	37	Dead	Dead (attributable to this cancer dx)	2006	82	Positive histology	Yes
50-54 years	Male	White	8700/3: Pheochromocytoma, malignant	C74.1-Medulla of adrenal gland	Left - origin of primary	Blank(s)	Distant site(s)/node(s) involved	Blank(s)	0	8	Dead	Dead (attributable to this cancer dx)	2006	50	Radiography without microscopic confirm	Yes
75-79 years	Female	White	8700/3: Pheochromocytoma, malignant	C74.1-Medulla of adrenal gland	Left - origin of primary	Blank(s)	Distant site(s)/node(s) involved	Blank(s)	0	Unknown	Dead	Alive or dead of other cause	2006	76	Positive histology	Yes
85+ years	Female	White	8680/3: Paraganglioma, malignant	C75.4-Carotid body	Left - origin of primary	Blank(s)	Localized only	Blank(s)	27	102	Alive	Alive or dead of other cause	2008	85	Positive histology	Yes
75-79 years	Female	White	8700/3: Pheochromocytoma, malignant	C74.9-Adrenal gland, NOS	Right - origin of primary	Blank(s)	Distant site(s)/node(s) involved	Blank(s)	0	23	Dead	Dead (attributable to this cancer dx)	2008	75	Positive histology	Yes
50-54 years	Female	White	8700/3: Pheochromocytoma, malignant	C74.1-Medulla of adrenal gland	Left - origin of primary	Blank(s)	Localized only	Blank(s)	40	96	Alive	Alive or dead of other cause	2008	52	Positive histology	Yes
55-59 years	Female	White	8680/3: Paraganglioma, malignant	C48.0-Retroperitoneum	Not a paired site	Distant	Distant site(s)/node(s) involved	Blank(s)	20	64	Alive	Alive or dead of other cause	2011	55	Positive histology	Yes
20-24 years	Female	White	8680/3: Paraganglioma, malignant	C75.4-Carotid body	Left - origin of primary	Blank(s)	Regional lymph nodes involved only	Blank(s)	20	35	Alive	Alive or dead of other cause	2013	22	Positive histology	Yes
55-59 years	Male	White	8680/3: Paraganglioma, malignant	C69.6-Orbit, NOS	Left - origin of primary	Regional	Regional by direct extension only	Blank(s)	0	9	Dead	Dead (attributable to this cancer dx)	2012	56	Positive histology	Yes
50-54 years	Male	White	8700/3: Pheochromocytoma, malignant	C74.9-Adrenal gland, NOS	Right - origin of primary	Blank(s)	Distant site(s)/node(s) involved	Blank(s)	30	47	Alive	Alive or dead of other cause	2013	54	Positive histology	Yes
40-44 years	Female	White	8680/3: Paraganglioma, malignant	C75.4-Carotid body	Left - origin of primary	Blank(s)	Unknown/unstaged/unspecified/DCO	Blank(s)	27	131	Alive	Alive or dead of other cause	2006	42	Positive histology	Yes
70-74 years	Male	White	8693/3: Extra-adrenal paraganglioma, malignant	C75.5-Aortic body & other paraganglia	Left - origin of primary	Blank(s)	Regional lymph nodes involved only	Blank(s)	60	38	Alive	N/A not first tumor	2013	73	Positive histology	No
50-54 years	Male	White	8680/3: Paraganglioma, malignant	C62.9-Testis, NOS	Left - origin of primary	Distant	Distant site(s)/node(s) involved	Blank(s)	80	41	Alive	Alive or dead of other cause	2013	53	Positive histology	Yes
35-39 years	Male	Other (American Indian/AK Native, Asian/Pacific Islander)	8680/3: Paraganglioma, malignant	C75.5-Aortic body & other paraganglia	Not a paired site	Blank(s)	Distant site(s)/node(s) involved	Blank(s)	0	31	Alive	Alive or dead of other cause	2014	38	Positive histology	Yes
20-24 years	Male	Other (American Indian/AK Native, Asian/Pacific Islander)	8680/3: Paraganglioma, malignant	C48.0-Retroperitoneum	Not a paired site	Localized	Localized only	Blank(s)	0	10	Alive	Alive or dead of other cause	2013	24	Positive histology	Yes
60-64 years	Male	White	8680/3: Paraganglioma, malignant	C80.9-Unknown primary site	Not a paired site	Unstaged	Unknown/unstaged/unspecified/DCO	Blank(s)	98	24	Dead	Dead (attributable to this cancer dx)	2014	61	Positive histology	Yes
20-24 years	Female	White	8700/3: Pheochromocytoma, malignant	C74.9-Adrenal gland, NOS	Paired site, but no information concerning laterality	Blank(s)	Regional lymph nodes involved only	Blank(s)	0	17	Alive	Alive or dead of other cause	2015	22	Positive histology	Yes
25-29 years	Male	Other (American Indian/AK Native, Asian/Pacific Islander)	8680/3: Paraganglioma, malignant	C47.0-Periph nerves & autonomic nerv sys: head, face, neck	Not a paired site	Localized	Localized only	Blank(s)	30	18	Alive	Alive or dead of other cause	2015	25	Positive histology	Yes
40-44 years	Male	White	8680/3: Paraganglioma, malignant	C75.5-Aortic body & other paraganglia	Not a paired site	Unstaged	Blank(s)	0	Blank(s)	239	Alive	Alive or dead of other cause	1992	44	Positive histology	Yes
45-49 years	Male	White	8700/3: Pheochromocytoma, malignant	C74.9-Adrenal gland, NOS	Right - origin of primary	Regional	Blank(s)	90	Blank(s)	493	Alive	Alive or dead of other cause	1975	45	Positive histology	Yes
25-29 years	Female	White	8693/3: Extra-adrenal paraganglioma, malignant	C34.0-Main bronchus	Left - origin of primary	Blank(s)	Blank(s)	90	Blank(s)	298	Dead	Alive or dead of other cause	1975	29	Positive histology	Yes
50-54 years	Male	White	8700/3: Pheochromocytoma, malignant	C74.9-Adrenal gland, NOS	Left - origin of primary	Localized	Blank(s)	90	Blank(s)	238	Dead	Alive or dead of other cause	1976	51	Positive histology	Yes
70-74 years	Male	White	8700/3: Pheochromocytoma, malignant	C74.9-Adrenal gland, NOS	Left - origin of primary	Distant	Blank(s)	9	Blank(s)	3	Dead	Dead (attributable to this cancer dx)	1978	71	Positive histology	Yes
70-74 years	Female	Black	8700/3: Pheochromocytoma, malignant	C74.9-Adrenal gland, NOS	Left - origin of primary	Localized	Blank(s)	Blank(s)	40	168	Dead	N/A not first tumor	2001	70	Positive histology	No
30-34 years	Female	White	8700/3: Pheochromocytoma, malignant	C48.0-Retroperitoneum	Not a paired site	Regional	Blank(s)	Blank(s)	30	171	Alive	N/A not first tumor	2002	34	Positive histology	No
55-59 years	Female	White	8680/3: Paraganglioma, malignant	C48.0-Retroperitoneum	Not a paired site	Unstaged	Blank(s)	90	Blank(s)	103	Dead	N/A not first tumor	1978	56	Positive histology	No
35-39 years	Male	Black	8700/3: Pheochromocytoma, malignant	C74.9-Adrenal gland, NOS	Right - origin of primary	Distant	Blank(s)	90	Blank(s)	5	Dead	Dead (attributable to this cancer dx)	1986	38	Positive histology	Yes
10-14 years	Female	White	8700/3: Pheochromocytoma, malignant	C74.9-Adrenal gland, NOS	Paired site, but no information concerning laterality	Unstaged	Blank(s)	9	Blank(s)	Unknown	Dead	Dead (attributable to this cancer dx)	1986	13	Unknown	Yes
20-24 years	Female	White	8700/3: Pheochromocytoma, malignant	C48.0-Retroperitoneum	Not a paired site	Regional	Blank(s)	35	Blank(s)	282	Dead	Dead (attributable to this cancer dx)	1989	22	Positive histology	Yes
65-69 years	Female	White	8693/3: Extra-adrenal paraganglioma, malignant	C75.5-Aortic body & other paraganglia	Not a paired site	Distant	Blank(s)	55	Blank(s)	132	Dead	Dead (attributable to this cancer dx)	1990	65	Positive histology	Yes
70-74 years	Male	White	8700/3: Pheochromocytoma, malignant	C74.9-Adrenal gland, NOS	Right - origin of primary	Localized	Blank(s)	40	Blank(s)	45	Dead	Alive or dead of other cause	1990	72	Positive histology	Yes
40-44 years	Female	White	8700/3: Pheochromocytoma, malignant	C74.9-Adrenal gland, NOS	Left - origin of primary	Regional	Blank(s)	40	Blank(s)	302	Alive	Alive or dead of other cause	1991	42	Positive histology	Yes
50-54 years	Male	White	8680/3: Paraganglioma, malignant	C47.9-Autonomic nervous system, NOS	Not a paired site	Distant	Blank(s)	80	Blank(s)	70	Dead	Dead (attributable to this cancer dx)	1993	50	Positive histology	Yes
75-79 years	Female	White	8700/3: Pheochromocytoma, malignant	C74.9-Adrenal gland, NOS	Paired site, but no information concerning laterality	Unstaged	Blank(s)	9	Blank(s)	67	Dead	N/A not first tumor	1985	75	Positive histology	No
70-74 years	Female	Other (American Indian/AK Native, Asian/Pacific Islander)	8700/3: Pheochromocytoma, malignant	C75.5-Aortic body & other paraganglia	Not a paired site	Regional	Blank(s)	35	Blank(s)	52	Dead	Dead (attributable to this cancer dx)	1993	74	Positive histology	Yes
45-49 years	Female	White	8700/3: Pheochromocytoma, malignant	C74.1-Medulla of adrenal gland	Left - origin of primary	Distant	Blank(s)	60	Blank(s)	3	Dead	Dead (attributable to this cancer dx)	1994	49	Positive histology	Yes
15-19 years	Male	Other (American Indian/AK Native, Asian/Pacific Islander)	8700/3: Pheochromocytoma, malignant	C48.0-Retroperitoneum	Not a paired site	Localized	Blank(s)	35	Blank(s)	268	Dead	Alive or dead of other cause	1990	16	Positive histology	Yes
65-69 years	Male	White	8680/3: Paraganglioma, malignant	C49.4-Conn, subcutaneous, other soft tis: abdomen	Not a paired site	Regional	Blank(s)	30	Blank(s)	34	Dead	Alive or dead of other cause	1994	66	Positive histology	Yes
40-44 years	Male	White	8680/3: Paraganglioma, malignant	C75.5-Aortic body & other paraganglia	Not a paired site	Localized	Blank(s)	35	Blank(s)	81	Dead	Dead (attributable to this cancer dx)	1992	43	Positive histology	Yes
45-49 years	Female	White	8680/3: Paraganglioma, malignant	C48.0-Retroperitoneum	Not a paired site	Distant	Blank(s)	2	Blank(s)	80	Dead	Dead (attributable to this cancer dx)	1997	45	Positive histology	Yes
40-44 years	Male	White	8680/3: Paraganglioma, malignant	C75.5-Aortic body & other paraganglia	Not a paired site	Regional	Blank(s)	40	Blank(s)	47	Dead	Dead (attributable to this cancer dx)	1993	41	Positive histology	Yes
15-19 years	Female	White	8700/3: Pheochromocytoma, malignant	C74.9-Adrenal gland, NOS	Bilateral, single primary	Localized	Blank(s)	Blank(s)	40	182	Dead	Alive or dead of other cause	1998	16	Positive histology	Yes
45-49 years	Male	White	8700/3: Pheochromocytoma, malignant	C74.1-Medulla of adrenal gland	Right - origin of primary	Distant	Blank(s)	60	Blank(s)	82	Dead	Dead (attributable to this cancer dx)	1994	45	Positive histology	Yes
80-84 years	Male	White	8700/3: Pheochromocytoma, malignant	C74.1-Medulla of adrenal gland	Paired site, but no information concerning laterality	Distant	Blank(s)	Blank(s)	0	2	Dead	Dead (attributable to this cancer dx)	2002	80	Positive histology	Yes
70-74 years	Male	White	8700/3: Pheochromocytoma, malignant	C74.1-Medulla of adrenal gland	Right - origin of primary	Localized	Blank(s)	40	Blank(s)	83	Dead	Dead (attributable to this cancer dx)	1995	70	Positive histology	Yes
35-39 years	Female	White	8680/3: Paraganglioma, malignant	C75.5-Aortic body & other paraganglia	Not a paired site	Distant	Blank(s)	50	Blank(s)	237	Alive	Alive or dead of other cause	1997	35	Positive histology	Yes
40-44 years	Male	White	8693/3: Extra-adrenal paraganglioma, malignant	C67.9-Bladder, NOS	Not a paired site	Regional	Localized only	Blank(s)	62	155	Alive	Alive or dead of other cause	2004	42	Positive histology	Yes
20-24 years	Male	Other (American Indian/AK Native, Asian/Pacific Islander)	8700/3: Pheochromocytoma, malignant	C74.1-Medulla of adrenal gland	Right - origin of primary	Distant	Blank(s)	Blank(s)	0	71	Dead	Dead (attributable to this cancer dx)	2002	21	Positive histology	Yes
30-34 years	Female	White	8700/3: Pheochromocytoma, malignant	C74.9-Adrenal gland, NOS	Right - origin of primary	Distant	Blank(s)	Blank(s)	0	158	Alive	Alive or dead of other cause	2003	32	Positive histology	Yes
45-49 years	Male	White	8700/3: Pheochromocytoma, malignant	C74.1-Medulla of adrenal gland	Left - origin of primary	Blank(s)	Distant site(s)/node(s) involved	Blank(s)	0	131	Alive	Alive or dead of other cause	2006	49	Radiography without microscopic confirm	Yes
60-64 years	Male	White	8700/3: Pheochromocytoma, malignant	C74.1-Medulla of adrenal gland	Left - origin of primary	Blank(s)	Distant site(s)/node(s) involved	Blank(s)	0	62	Dead	Dead (attributable to this cancer dx)	2006	63	Positive histology	Yes
25-29 years	Male	Black	8680/3: Paraganglioma, malignant	C67.4-Posterior wall of bladder	Not a paired site	Regional	Regional by direct extension only	Blank(s)	27	107	Alive	Alive or dead of other cause	2005	29	Positive histology	Yes
35-39 years	Male	White	8693/3: Extra-adrenal paraganglioma, malignant	C75.5-Aortic body & other paraganglia	Not a paired site	Blank(s)	Regional by both direct extension and lymph node involvement	Blank(s)	40	54	Dead	Dead (attributable to this cancer dx)	2008	35	Positive histology	Yes
45-49 years	Male	White	8693/3: Extra-adrenal paraganglioma, malignant	C64.9-Kidney, NOS	Right - origin of primary	Regional	Regional by direct extension only	Blank(s)	50	92	Alive	Alive or dead of other cause	2009	48	Positive histology	Yes
10-14 years	Male	Black	8693/3: Extra-adrenal paraganglioma, malignant	C48.0-Retroperitoneum	Not a paired site	Regional	Regional by direct extension only	Blank(s)	40	43	Dead	Dead (attributable to this cancer dx)	2008	11	Positive histology	Yes
30-34 years	Female	Other (American Indian/AK Native, Asian/Pacific Islander)	8680/3: Paraganglioma, malignant	C25.2-Tail of pancreas	Not a paired site	Distant	Distant site(s)/node(s) involved	Blank(s)	36	8	Dead	Dead (attributable to this cancer dx)	2014	32	Positive histology	Yes
30-34 years	Female	White	8680/3: Paraganglioma, malignant	C75.4-Carotid body	Paired site, but no information concerning laterality	Blank(s)	Unknown/unstaged/unspecified/DCO	Blank(s)	90	70	Alive	Alive or dead of other cause	2011	30	Positive histology	Yes
15-19 years	Male	Other (American Indian/AK Native, Asian/Pacific Islander)	8693/3: Extra-adrenal paraganglioma, malignant	C48.0-Retroperitoneum	Not a paired site	Distant	Distant site(s)/node(s) involved	Blank(s)	60	58	Alive	Alive or dead of other cause	2012	15	Positive histology	Yes
45-49 years	Female	White	8680/3: Paraganglioma, malignant	C75.4-Carotid body	Right - origin of primary	Blank(s)	Regional lymph nodes involved only	Blank(s)	27	39	Alive	Alive or dead of other cause	2013	47	Positive histology	Yes
80-84 years	Male	White	8680/3: Paraganglioma, malignant	C75.5-Aortic body & other paraganglia	Not a paired site	Blank(s)	Localized only	Blank(s)	0	42	Alive	Alive or dead of other cause	2013	80	Positive histology	Yes
85+ years	Female	White	8700/3: Pheochromocytoma, malignant	C74.9-Adrenal gland, NOS	Left - origin of primary	Blank(s)	Distant site(s)/node(s) involved	Blank(s)	60	2	Dead	Dead (attributable to this cancer dx)	2013	85	Positive histology	Yes
40-44 years	Male	White	8680/3: Paraganglioma, malignant	C75.5-Aortic body & other paraganglia	Not a paired site	Blank(s)	Regional lymph nodes involved only	Blank(s)	10	45	Alive	Alive or dead of other cause	2013	43	Positive histology	Yes
15-19 years	Male	White	8700/3: Pheochromocytoma, malignant	C74.9-Adrenal gland, NOS	Right - origin of primary	Blank(s)	Distant site(s)/node(s) involved	Blank(s)	60	33	Alive	Alive or dead of other cause	2014	17	Positive histology	Yes
50-54 years	Female	White	8700/3: Pheochromocytoma, malignant	C74.1-Medulla of adrenal gland	Left - origin of primary	Blank(s)	Regional by both direct extension and lymph node involvement	Blank(s)	30	44	Alive	Alive or dead of other cause	2013	54	Positive histology	Yes
50-54 years	Female	White	8700/3: Pheochromocytoma, malignant	C74.1-Medulla of adrenal gland	Right - origin of primary	Blank(s)	Regional by both direct extension and lymph node involvement	Blank(s)	30	44	Alive	N/A not first tumor	2013	54	Positive histology	No
60-64 years	Male	White	8700/3: Pheochromocytoma, malignant	C74.1-Medulla of adrenal gland	Left - origin of primary	Blank(s)	Localized only	Blank(s)	30	25	Alive	Alive or dead of other cause	2014	64	Positive histology	Yes
65-69 years	Male	White	8700/3: Pheochromocytoma, malignant	C74.1-Medulla of adrenal gland	Left - origin of primary	Blank(s)	Distant site(s)/node(s) involved	Blank(s)	0	12	Alive	Alive or dead of other cause	2015	69	Positive histology	Yes
50-54 years	Female	White	8700/3: Pheochromocytoma, malignant	C48.0-Retroperitoneum	Not a paired site	Blank(s)	Regional by both direct extension and lymph node involvement	Blank(s)	27	8	Alive	Alive or dead of other cause	2016	50	Positive histology	Yes
60-64 years	Female	White	8693/3: Extra-adrenal paraganglioma, malignant	C75.5-Aortic body & other paraganglia	Not a paired site	Blank(s)	Distant site(s)/node(s) involved	Blank(s)	20	1	Alive	Alive or dead of other cause	2016	60	Positive histology	Yes
70-74 years	Female	White	8700/3: Pheochromocytoma, malignant	C74.1-Medulla of adrenal gland	Left - origin of primary	Blank(s)	Distant site(s)/node(s) involved	Blank(s)	0	11	Alive	Alive or dead of other cause	2016	72	Radiography without microscopic confirm	Yes
65-69 years	Female	White	8700/3: Pheochromocytoma, malignant	C74.1-Medulla of adrenal gland	Paired site, but no information concerning laterality	Blank(s)	Unknown/unstaged/unspecified/DCO	Blank(s)	0	38	Dead	N/A not first tumor	2006	68	Positive histology	No
60-64 years	Female	White	8680/3: Paraganglioma, malignant	C38.1-Anterior mediastinum	Not a paired site	Distant	Blank(s)	90	Blank(s)	3	Dead	N/A not first tumor	1987	64	Positive histology	No
30-34 years	Male	White	8700/3: Pheochromocytoma, malignant	C74.9-Adrenal gland, NOS	Paired site, but no information concerning laterality	Unstaged	Blank(s)	9	Blank(s)	251	Dead	Dead (attributable to this cancer dx)	1977	31	Positive histology	Yes
30-34 years	Male	White	8700/3: Pheochromocytoma, malignant	C74.9-Adrenal gland, NOS	Right - origin of primary	Distant	Blank(s)	90	Blank(s)	0	Dead	Dead (attributable to this cancer dx)	1978	34	Positive histology	Yes
20-24 years	Female	Other (American Indian/AK Native, Asian/Pacific Islander)	8700/3: Pheochromocytoma, malignant	C67.9-Bladder, NOS	Not a paired site	Regional	Blank(s)	90	Blank(s)	342	Alive	Alive or dead of other cause	1982	23	Positive histology	Yes
55-59 years	Male	White	8700/3: Pheochromocytoma, malignant	C74.9-Adrenal gland, NOS	Right - origin of primary	Localized	Blank(s)	90	Blank(s)	209	Dead	Alive or dead of other cause	1984	58	Positive histology	Yes
40-44 years	Male	White	8680/3: Paraganglioma, malignant	C75.5-Aortic body & other paraganglia	Not a paired site	Regional	Blank(s)	90	Blank(s)	382	Alive	Alive or dead of other cause	1985	40	Positive histology	Yes
60-64 years	Male	White	8680/3: Paraganglioma, malignant	C38.2-Posterior mediastinum	Not a paired site	Distant	Blank(s)	90	Blank(s)	18	Dead	Dead (attributable to this cancer dx)	1985	64	Positive histology	Yes
25-29 years	Male	White	8680/3: Paraganglioma, malignant	C48.0-Retroperitoneum	Not a paired site	Distant	Blank(s)	35	Blank(s)	265	Alive	Alive or dead of other cause	1994	26	Positive histology	Yes
75-79 years	Male	White	8680/3: Paraganglioma, malignant	C48.0-Retroperitoneum	Not a paired site	Localized	Blank(s)	0	Blank(s)	7	Dead	Dead (attributable to this cancer dx)	1994	76	Positive exfoliative cytology, no positive histology	Yes
35-39 years	Female	White	8700/3: Pheochromocytoma, malignant	C74.1-Medulla of adrenal gland	Left - origin of primary	Unstaged	Blank(s)	60	Blank(s)	40	Dead	Dead (attributable to this cancer dx)	1994	36	Positive histology	Yes
55-59 years	Female	White	8680/3: Paraganglioma, malignant	C17.0-Duodenum	Not a paired site	Distant	Blank(s)	40	Blank(s)	19	Dead	Dead (attributable to this cancer dx)	1997	55	Positive histology	Yes
80-84 years	Female	White	8680/3: Paraganglioma, malignant	C75.4-Carotid body	Right - origin of primary	Localized	Blank(s)	Blank(s)	60	18	Dead	Alive or dead of other cause	1998	80	Positive histology	Yes
70-74 years	Female	White	8680/3: Paraganglioma, malignant	C75.4-Carotid body	Left - origin of primary	Blank(s)	Distant site(s)/node(s) involved	Blank(s)	0	51	Alive	N/A not first tumor	2012	70	Positive exfoliative cytology, no positive histology	No
45-49 years	Male	White	8700/3: Pheochromocytoma, malignant	C74.1-Medulla of adrenal gland	Right - origin of primary	Regional	Blank(s)	Blank(s)	60	3	Dead	Dead (attributable to this cancer dx)	2002	46	Positive histology	Yes
55-59 years	Male	White	8700/3: Pheochromocytoma, malignant	C74.1-Medulla of adrenal gland	Right - origin of primary	Regional	Blank(s)	Blank(s)	0	Unknown	Dead	Dead (attributable to this cancer dx)	2002	58	Positive histology	Yes
25-29 years	Male	White	8680/3: Paraganglioma, malignant	C75.4-Carotid body	Right - origin of primary	Blank(s)	Distant site(s)/node(s) involved	Blank(s)	30	142	Alive	Alive or dead of other cause	2005	27	Positive histology	Yes
50-54 years	Male	White	8700/3: Pheochromocytoma, malignant	C74.9-Adrenal gland, NOS	Left - origin of primary	Localized	Blank(s)	90	Blank(s)	12	Dead	Dead (attributable to this cancer dx)	1987	51	Positive histology	Yes
65-69 years	Male	White	8700/3: Pheochromocytoma, malignant	C74.9-Adrenal gland, NOS	Left - origin of primary	Localized	Blank(s)	40	Blank(s)	145	Dead	Alive or dead of other cause	1989	65	Positive histology	Yes
85+ years	Male	White	8680/3: Paraganglioma, malignant	C61.9-Prostate gland	Not a paired site	Blank(s)	Blank(s)	10	Blank(s)	19	Dead	N/A not first tumor	1990	90	Positive histology	No
35-39 years	Female	White	8680/3: Paraganglioma, malignant	C75.4-Carotid body	Right - origin of primary	Regional	Blank(s)	60	Blank(s)	300	Dead	Alive or dead of other cause	1990	39	Positive histology	Yes
65-69 years	Male	White	8700/3: Pheochromocytoma, malignant	C74.9-Adrenal gland, NOS	Left - origin of primary	Distant	Blank(s)	0	Blank(s)	1	Dead	Dead (attributable to this cancer dx)	1991	68	Positive histology	Yes
45-49 years	Male	White	8700/3: Pheochromocytoma, malignant	C74.1-Medulla of adrenal gland	Left - origin of primary	Distant	Blank(s)	40	Blank(s)	5	Dead	N/A not first tumor	1994	49	Positive histology	No
25-29 years	Male	White	8680/3: Paraganglioma, malignant	C48.0-Retroperitoneum	Not a paired site	Localized	Blank(s)	90	Blank(s)	137	Dead	Dead (attributable to this cancer dx)	1987	28	Positive histology	Yes
70-74 years	Female	White	8700/3: Pheochromocytoma, malignant	C74.9-Adrenal gland, NOS	Right - origin of primary	Localized	Blank(s)	40	Blank(s)	9	Dead	Dead (attributable to this cancer dx)	1997	72	Positive histology	Yes
45-49 years	Female	White	8700/3: Pheochromocytoma, malignant	C74.1-Medulla of adrenal gland	Paired site, but no information concerning laterality	Localized	Blank(s)	Blank(s)	27	175	Alive	Alive or dead of other cause	2002	47	Positive histology	Yes
35-39 years	Female	White	8693/3: Extra-adrenal paraganglioma, malignant	C48.0-Retroperitoneum	Not a paired site	Regional	Blank(s)	Blank(s)	30	75	Dead	Dead (attributable to this cancer dx)	2003	35	Positive histology	Yes
45-49 years	Female	White	8693/3: Extra-adrenal paraganglioma, malignant	C80.9-Unknown primary site	Not a paired site	Unstaged	Blank(s)	Blank(s)	98	80	Dead	Alive or dead of other cause	2003	48	Positive histology	Yes
55-59 years	Female	White	8700/3: Pheochromocytoma, malignant	C74.9-Adrenal gland, NOS	Right - origin of primary	Blank(s)	Unknown/unstaged/unspecified/DCO	Blank(s)	0	1	Dead	N/A not first tumor	2010	55	Unknown	No
50-54 years	Male	White	8700/3: Pheochromocytoma, malignant	C38.0-Heart	Not a paired site	Localized	Localized only	Blank(s)	30	71	Dead	Dead (attributable to this cancer dx)	2004	54	Positive histology	Yes
50-54 years	Female	Other (American Indian/AK Native, Asian/Pacific Islander)	8700/3: Pheochromocytoma, malignant	C74.1-Medulla of adrenal gland	Left - origin of primary	Blank(s)	Distant site(s)/node(s) involved	Blank(s)	25	59	Dead	Dead (attributable to this cancer dx)	2008	53	Positive histology	Yes
70-74 years	Male	White	8700/3: Pheochromocytoma, malignant	C67.9-Bladder, NOS	Not a paired site	Regional	Regional lymph nodes involved only	Blank(s)	0	61	Dead	Dead (attributable to this cancer dx)	2007	71	Positive histology	Yes
15-19 years	Female	Other (American Indian/AK Native, Asian/Pacific Islander)	8700/3: Pheochromocytoma, malignant	C74.1-Medulla of adrenal gland	Paired site, but no information concerning laterality	Blank(s)	Distant site(s)/node(s) involved	Blank(s)	0	26	Dead	Dead (attributable to this cancer dx)	2010	16	Positive histology	Yes
80-84 years	Male	White	8700/3: Pheochromocytoma, malignant	C74.1-Medulla of adrenal gland	Paired site, but no information concerning laterality	Blank(s)	Distant site(s)/node(s) involved	Blank(s)	0	73	Alive	Alive or dead of other cause	2010	80	Positive histology	Yes
35-39 years	Male	White	8680/3: Paraganglioma, malignant	C49.4-Conn, subcutaneous, other soft tis: abdomen	Not a paired site	Regional	Regional by direct extension only	Blank(s)	25	73	Alive	Alive or dead of other cause	2010	35	Positive histology	Yes
35-39 years	Male	White	8680/3: Paraganglioma, malignant	C63.1-Spermatic cord	Left - origin of primary	Regional	Regional by direct extension only	Blank(s)	27	73	Alive	N/A not first tumor	2010	35	Positive histology	No
40-44 years	Male	White	8693/3: Extra-adrenal paraganglioma, malignant	C72.0-Spinal cord	Not a paired site	Unstaged	Localized only	Blank(s)	0	56	Dead	Dead (attributable to this cancer dx)	2008	41	Radiography without microscopic confirm	Yes
65-69 years	Female	White	8700/3: Pheochromocytoma, malignant	C74.9-Adrenal gland, NOS	Left - origin of primary	Blank(s)	Localized only	Blank(s)	40	50	Alive	Alive or dead of other cause	2012	67	Positive histology	Yes
50-54 years	Female	White	8680/3: Paraganglioma, malignant	C75.4-Carotid body	Left - origin of primary	Blank(s)	Regional by both direct extension and lymph node involvement	Blank(s)	27	50	Alive	Alive or dead of other cause	2012	51	Positive histology	Yes
30-34 years	Female	Other (American Indian/AK Native, Asian/Pacific Islander)	8680/3: Paraganglioma, malignant	C75.4-Carotid body	Right - origin of primary	Blank(s)	Regional by both direct extension and lymph node involvement	Blank(s)	30	57	Alive	Alive or dead of other cause	2012	31	Positive histology	Yes
70-74 years	Female	White	8700/3: Pheochromocytoma, malignant	C74.9-Adrenal gland, NOS	Right - origin of primary	Blank(s)	Distant site(s)/node(s) involved	Blank(s)	60	34	Dead	Dead (attributable to this cancer dx)	2012	71	Positive histology	Yes
35-39 years	Female	White	8680/3: Paraganglioma, malignant	C73.9-Thyroid gland	Not a paired site	Regional	Distant site(s)/node(s) involved	Blank(s)	21	54	Alive	Alive or dead of other cause	2012	37	Positive histology	Yes
65-69 years	Female	White	8680/3: Paraganglioma, malignant	C75.4-Carotid body	Left - origin of primary	Blank(s)	Distant site(s)/node(s) involved	Blank(s)	0	58	Alive	Alive or dead of other cause	2012	67	Positive histology	Yes
75-79 years	Female	White	8680/3: Paraganglioma, malignant	C14.0-Pharynx, NOS	Not a paired site	Distant	Distant site(s)/node(s) involved	Blank(s)	31	25	Dead	Dead (attributable to this cancer dx)	2012	75	Positive histology	Yes
15-19 years	Female	White	8680/3: Paraganglioma, malignant	C75.5-Aortic body & other paraganglia	Not a paired site	Blank(s)	Regional by direct extension only	Blank(s)	50	44	Alive	Alive or dead of other cause	2013	19	Positive histology	Yes
70-74 years	Female	White	8680/3: Paraganglioma, malignant	C75.4-Carotid body	Left - origin of primary	Blank(s)	Localized only	Blank(s)	27	38	Alive	Alive or dead of other cause	2013	74	Positive histology	Yes
20-24 years	Male	White	8680/3: Paraganglioma, malignant	C49.0-Conn, subcutaneous, other soft tis: head, face, neck	Left - origin of primary	Regional	Regional lymph nodes involved only	Blank(s)	30	31	Alive	Alive or dead of other cause	2014	23	Positive histology	Yes
70-74 years	Female	White	8693/3: Extra-adrenal paraganglioma, malignant	C48.0-Retroperitoneum	Not a paired site	Regional	Regional lymph nodes involved only	Blank(s)	20	41	Alive	Alive or dead of other cause	2013	72	Positive histology	Yes
40-44 years	Male	White	8680/3: Paraganglioma, malignant	C75.4-Carotid body	Left - origin of primary	Blank(s)	Regional by both direct extension and lymph node involvement	Blank(s)	27	31	Alive	Alive or dead of other cause	2014	41	Positive histology	Yes
40-44 years	Male	White	8680/3: Paraganglioma, malignant	C75.4-Carotid body	Left - origin of primary	Blank(s)	Regional by both direct extension and lymph node involvement	Blank(s)	40	25	Alive	Alive or dead of other cause	2014	43	Positive histology	Yes
15-19 years	Female	White	8680/3: Paraganglioma, malignant	C75.5-Aortic body & other paraganglia	Bilateral, single primary	Blank(s)	Distant site(s)/node(s) involved	Blank(s)	0	17	Alive	Alive or dead of other cause	2015	16	Positive histology	Yes
50-54 years	Male	White	8700/3: Pheochromocytoma, malignant	C74.9-Adrenal gland, NOS	Left - origin of primary	Blank(s)	Localized only	Blank(s)	40	25	Alive	Alive or dead of other cause	2014	54	Positive histology	Yes
20-24 years	Female	White	8680/3: Paraganglioma, malignant	C75.5-Aortic body & other paraganglia	Not a paired site	Blank(s)	Distant site(s)/node(s) involved	Blank(s)	30	4	Alive	Alive or dead of other cause	2016	24	Positive histology	Yes
10-14 years	Female	White	8693/3: Extra-adrenal paraganglioma, malignant	C49.3-Conn, subcutaneous, other soft tis: thorax	Not a paired site	Localized	Blank(s)	90	Blank(s)	491	Alive	Alive or dead of other cause	1976	12	Positive histology	Yes
70-74 years	Male	White	8693/3: Extra-adrenal paraganglioma, malignant	C48.0-Retroperitoneum	Not a paired site	Distant	Blank(s)	9	Blank(s)	6	Dead	Dead (attributable to this cancer dx)	1976	70	Positive histology	Yes
70-74 years	Female	White	8680/3: Paraganglioma, malignant	C38.2-Posterior mediastinum	Not a paired site	Regional	Blank(s)	9	Blank(s)	12	Dead	Dead (attributable to this cancer dx)	1976	70	Positive histology	Yes
55-59 years	Male	White	8700/3: Pheochromocytoma, malignant	C74.9-Adrenal gland, NOS	Left - origin of primary	Distant	Blank(s)	0	Blank(s)	Unknown	Dead	Alive or dead of other cause	1977	56	Positive histology	Yes
35-39 years	Female	Black	8700/3: Pheochromocytoma, malignant	C74.9-Adrenal gland, NOS	Left - origin of primary	Localized	Blank(s)	90	Blank(s)	468	Alive	Alive or dead of other cause	1977	38	Positive histology	Yes
35-39 years	Male	White	8700/3: Pheochromocytoma, malignant	C74.1-Medulla of adrenal gland	Left - origin of primary	Blank(s)	Localized only	Blank(s)	30	24	Alive	N/A not first tumor	2014	37	Positive histology	No
70-74 years	Male	Black	8700/3: Pheochromocytoma, malignant	C74.9-Adrenal gland, NOS	Right - origin of primary	Localized	Blank(s)	0	Blank(s)	Unknown	Dead	N/A not first tumor	1980	71	Positive histology	No
50-54 years	Male	Black	8700/3: Pheochromocytoma, malignant	C75.5-Aortic body & other paraganglia	Not a paired site	Regional	Blank(s)	90	Blank(s)	0	Dead	Dead (attributable to this cancer dx)	1980	53	Positive histology	Yes
35-39 years	Female	White	8680/3: Paraganglioma, malignant	C80.9-Unknown primary site	Not a paired site	Unstaged	Blank(s)	90	Blank(s)	438	Alive	Alive or dead of other cause	1980	38	Positive histology	Yes
35-39 years	Male	White	8693/3: Extra-adrenal paraganglioma, malignant	C80.9-Unknown primary site	Not a paired site	Unstaged	Blank(s)	90	Blank(s)	34	Dead	Dead (attributable to this cancer dx)	1981	36	Positive histology	Yes
40-44 years	Female	White	8700/3: Pheochromocytoma, malignant	C74.9-Adrenal gland, NOS	Left - origin of primary	Regional	Blank(s)	90	Blank(s)	8	Dead	Dead (attributable to this cancer dx)	1982	43	Positive histology	Yes
45-49 years	Male	White	8700/3: Pheochromocytoma, malignant	C74.9-Adrenal gland, NOS	Paired site, but no information concerning laterality	Unstaged	Blank(s)	9	Blank(s)	207	Dead	Dead (attributable to this cancer dx)	1975	49	Positive histology	Yes
70-74 years	Male	White	8700/3: Pheochromocytoma, malignant	C74.9-Adrenal gland, NOS	Left - origin of primary	Localized	Blank(s)	40	Blank(s)	77	Dead	Dead (attributable to this cancer dx)	1989	73	Positive histology	Yes
25-29 years	Male	Black	8680/3: Paraganglioma, malignant	C48.0-Retroperitoneum	Not a paired site	Distant	Blank(s)	2	Blank(s)	16	Dead	Dead (attributable to this cancer dx)	1990	26	Positive histology	Yes
40-44 years	Male	Black	8680/3: Paraganglioma, malignant	C48.0-Retroperitoneum	Not a paired site	Distant	Blank(s)	1	Blank(s)	288	Alive	Alive or dead of other cause	1992	43	Positive histology	Yes
45-49 years	Female	Black	8693/3: Extra-adrenal paraganglioma, malignant	C75.5-Aortic body & other paraganglia	Not a paired site	Unstaged	Blank(s)	40	Blank(s)	272	Alive	Alive or dead of other cause	1994	47	Positive histology	Yes
45-49 years	Male	Black	8700/3: Pheochromocytoma, malignant	C67.9-Bladder, NOS	Not a paired site	Regional	Blank(s)	10	Blank(s)	257	Alive	Alive or dead of other cause	1995	46	Positive histology	Yes
35-39 years	Male	Black	8680/3: Paraganglioma, malignant	C48.0-Retroperitoneum	Not a paired site	Distant	Blank(s)	80	Blank(s)	20	Dead	Dead (attributable to this cancer dx)	1996	35	Positive histology	Yes
65-69 years	Male	Black	8680/3: Paraganglioma, malignant	C48.1-Specified parts of peritoneum	Not a paired site	Regional	Blank(s)	35	Blank(s)	257	Alive	Alive or dead of other cause	1995	68	Positive histology	Yes
40-44 years	Male	White	8693/3: Extra-adrenal paraganglioma, malignant	C48.0-Retroperitoneum	Not a paired site	Regional	Blank(s)	35	Blank(s)	178	Dead	Alive or dead of other cause	1995	44	Positive histology	Yes
15-19 years	Male	Black	8693/3: Extra-adrenal paraganglioma, malignant	C67.8-Overlapping lesion of bladder	Not a paired site	Regional	Blank(s)	30	Blank(s)	246	Alive	Alive or dead of other cause	1996	18	Positive histology	Yes
35-39 years	Male	White	8700/3: Pheochromocytoma, malignant	C74.1-Medulla of adrenal gland	Left - origin of primary	Localized	Blank(s)	40	Blank(s)	43	Dead	Dead (attributable to this cancer dx)	1994	37	Positive histology	Yes
65-69 years	Male	White	8680/3: Paraganglioma, malignant	C17.0-Duodenum	Not a paired site	Distant	Blank(s)	60	Blank(s)	5	Dead	Dead (attributable to this cancer dx)	1997	67	Positive histology	Yes
65-69 years	Male	Black	8700/3: Pheochromocytoma, malignant	C74.9-Adrenal gland, NOS	Right - origin of primary	Localized	Blank(s)	Blank(s)	40	111	Dead	Alive or dead of other cause	1999	66	Positive histology	Yes
30-34 years	Female	Black	8700/3: Pheochromocytoma, malignant	C74.1-Medulla of adrenal gland	Left - origin of primary	Localized	Blank(s)	Blank(s)	40	215	Alive	Alive or dead of other cause	1999	32	Positive histology	Yes
50-54 years	Male	Black	8700/3: Pheochromocytoma, malignant	C74.9-Adrenal gland, NOS	Right - origin of primary	Localized	Blank(s)	Blank(s)	40	141	Dead	Dead (attributable to this cancer dx)	1999	51	Positive histology	Yes
30-34 years	Male	Black	8680/3: Paraganglioma, malignant	C80.9-Unknown primary site	Not a paired site	Unstaged	Blank(s)	Blank(s)	98	11	Dead	Dead (attributable to this cancer dx)	2000	32	Unknown	Yes
40-44 years	Female	White	8700/3: Pheochromocytoma, malignant	C74.1-Medulla of adrenal gland	Paired site, but no information concerning laterality	Blank(s)	Distant site(s)/node(s) involved	Blank(s)	0	107	Alive	N/A not first tumor	2008	41	Positive histology	No
05-09 years	Male	White	8680/3: Paraganglioma, malignant	C47.3-Periph nerves & autonomic nerv sys: thorax	Not a paired site	Regional	Blank(s)	30	Blank(s)	160	Dead	Dead (attributable to this cancer dx)	1997	8	Positive histology	Yes
10-14 years	Female	Black	8693/3: Extra-adrenal paraganglioma, malignant	C75.5-Aortic body & other paraganglia	Not a paired site	Unstaged	Blank(s)	Blank(s)	30	157	Alive	N/A not first tumor	2003	11	Positive histology	No
45-49 years	Male	White	8680/3: Paraganglioma, malignant	C75.5-Aortic body & other paraganglia	Not a paired site	Blank(s)	Distant site(s)/node(s) involved	Blank(s)	27	123	Dead	N/A not first tumor	2004	49	Positive histology	No
60-64 years	Female	White	8700/3: Pheochromocytoma, malignant	C74.1-Medulla of adrenal gland	Left - origin of primary	Blank(s)	Regional by direct extension only	Blank(s)	60	117	Alive	N/A not first tumor	2007	64	Positive histology	No
60-64 years	Female	White	8700/3: Pheochromocytoma, malignant	C74.1-Medulla of adrenal gland	Right - origin of primary	Blank(s)	Unknown/unstaged/unspecified/DCO	Blank(s)	40	102	Alive	N/A not first tumor	2008	63	Positive histology	Yes
25-29 years	Male	Black	8680/3: Paraganglioma, malignant	C38.3-Mediastinum, NOS	Not a paired site	Blank(s)	Localized only	Blank(s)	90	133	Alive	Alive or dead of other cause	2005	28	Positive histology	Yes
60-64 years	Male	Black	8680/3: Paraganglioma, malignant	C48.0-Retroperitoneum	Not a paired site	Regional	Regional by direct extension only	Blank(s)	0	20	Alive	N/A not first tumor	2015	60	Positive histology	No
65-69 years	Female	Black	8680/3: Paraganglioma, malignant	C75.4-Carotid body	Paired site, but no information concerning laterality	Blank(s)	Distant site(s)/node(s) involved	Blank(s)	0	44	Dead	Dead (attributable to this cancer dx)	2008	67	Positive histology	Yes
50-54 years	Male	Black	8700/3: Pheochromocytoma, malignant	C74.9-Adrenal gland, NOS	Left - origin of primary	Blank(s)	Distant site(s)/node(s) involved	Blank(s)	40	19	Dead	Alive or dead of other cause	2009	52	Positive histology	Yes
15-19 years	Female	White	8680/3: Paraganglioma, malignant	C75.4-Carotid body	Left - origin of primary	Blank(s)	Regional lymph nodes involved only	Blank(s)	20	89	Alive	Alive or dead of other cause	2009	16	Positive histology	Yes
45-49 years	Male	White	8680/3: Paraganglioma, malignant	C47.3-Periph nerves & autonomic nerv sys: thorax	Not a paired site	Distant	Distant site(s)/node(s) involved	Blank(s)	26	49	Dead	Dead (attributable to this cancer dx)	2010	45	Positive histology	Yes
55-59 years	Female	White	8680/3: Paraganglioma, malignant	C80.9-Unknown primary site	Not a paired site	Unstaged	Unknown/unstaged/unspecified/DCO	Blank(s)	98	1	Dead	Dead (attributable to this cancer dx)	2010	56	Positive histology	Yes
10-14 years	Male	White	8700/3: Pheochromocytoma, malignant	C74.1-Medulla of adrenal gland	Right - origin of primary	Blank(s)	Regional by direct extension only	Blank(s)	27	105	Alive	Alive or dead of other cause	2008	13	Positive histology	Yes
70-74 years	Female	Black	8700/3: Pheochromocytoma, malignant	C74.9-Adrenal gland, NOS	Left - origin of primary	Blank(s)	Localized only	Blank(s)	40	65	Alive	Alive or dead of other cause	2011	70	Positive histology	Yes
50-54 years	Male	Black	8700/3: Pheochromocytoma, malignant	C74.1-Medulla of adrenal gland	Left - origin of primary	Blank(s)	Regional by direct extension only	Blank(s)	60	63	Alive	Alive or dead of other cause	2011	53	Positive histology	Yes
50-54 years	Male	White	8700/3: Pheochromocytoma, malignant	C74.1-Medulla of adrenal gland	Left - origin of primary	Blank(s)	Distant site(s)/node(s) involved	Blank(s)	0	9	Dead	Alive or dead of other cause	2011	50	Positive histology	Yes
30-34 years	Female	Black	8680/3: Paraganglioma, malignant	C38.2-Posterior mediastinum	Not a paired site	Blank(s)	Distant site(s)/node(s) involved	Blank(s)	27	58	Alive	Alive or dead of other cause	2012	34	Positive histology	Yes
55-59 years	Female	Black	8680/3: Paraganglioma, malignant	C74.9-Adrenal gland, NOS	Right - origin of primary	Blank(s)	Distant site(s)/node(s) involved	Blank(s)	0	4	Dead	Dead (attributable to this cancer dx)	2012	58	Positive exfoliative cytology, no positive histology	Yes
55-59 years	Female	Black	8680/3: Paraganglioma, malignant	C48.0-Retroperitoneum	Not a paired site	Regional	Regional by direct extension only	Blank(s)	40	33	Alive	Alive or dead of other cause	2012	56	Positive histology	Yes
60-64 years	Female	Black	8680/3: Paraganglioma, malignant	C75.5-Aortic body & other paraganglia	Not a paired site	Blank(s)	Distant site(s)/node(s) involved	Blank(s)	27	43	Alive	Alive or dead of other cause	2013	63	Positive histology	Yes
55-59 years	Male	White	8700/3: Pheochromocytoma, malignant	C74.9-Adrenal gland, NOS	Left - origin of primary	Blank(s)	Distant site(s)/node(s) involved	Blank(s)	0	15	Alive	Alive or dead of other cause	2014	58	Positive histology	Yes
10-14 years	Male	Black	8693/3: Extra-adrenal paraganglioma, malignant	C48.0-Retroperitoneum	Not a paired site	Localized	Localized only	Blank(s)	20	37	Alive	Alive or dead of other cause	2013	13	Positive histology	Yes
35-39 years	Male	Black	8700/3: Pheochromocytoma, malignant	C74.9-Adrenal gland, NOS	Left - origin of primary	Blank(s)	Regional by direct extension only	Blank(s)	60	0	Dead	Dead (attributable to this cancer dx)	2015	35	Positive histology	Yes
65-69 years	Female	Other (American Indian/AK Native, Asian/Pacific Islander)	8680/3: Paraganglioma, malignant	C72.9-Nervous system, NOS	Not a paired site	Unstaged	Distant site(s)/node(s) involved	Blank(s)	22	21	Alive	Alive or dead of other cause	2015	65	Positive histology	Yes
60-64 years	Female	Black	8700/3: Pheochromocytoma, malignant	C74.9-Adrenal gland, NOS	Right - origin of primary	Blank(s)	Unknown/unstaged/unspecified/DCO	Blank(s)	0	0	Alive	Alive or dead of other cause	2014	64	Positive histology	Yes
30-34 years	Female	Black	8680/3: Paraganglioma, malignant	C80.9-Unknown primary site	Not a paired site	Blank(s)	Unknown/unstaged/unspecified/DCO	Blank(s)	98	1	Alive	Alive or dead of other cause	2016	33	Positive histology	Yes
35-39 years	Female	Black	8700/3: Pheochromocytoma, malignant	C74.9-Adrenal gland, NOS	Right - origin of primary	Blank(s)	Localized only	Blank(s)	27	0	Alive	Alive or dead of other cause	2015	37	Positive histology	Yes
60-64 years	Male	Black	8700/3: Pheochromocytoma, malignant	C74.1-Medulla of adrenal gland	Paired site, but no information concerning laterality	Blank(s)	Distant site(s)/node(s) involved	Blank(s)	60	138	Alive	N/A not first tumor	2005	61	Positive histology	No
35-39 years	Female	White	8700/3: Pheochromocytoma, malignant	C74.1-Medulla of adrenal gland	Right - origin of primary	Blank(s)	Localized only	Blank(s)	0	8	Alive	N/A not first tumor	2016	38	Radiography without microscopic confirm	No
45-49 years	Male	Black	8700/3: Pheochromocytoma, malignant	C74.1-Medulla of adrenal gland	Left - origin of primary	Blank(s)	Localized only	Blank(s)	40	6	Alive	N/A not first tumor	2016	45	Positive histology	No
50-54 years	Female	Other (American Indian/AK Native, Asian/Pacific Islander)	8700/3: Pheochromocytoma, malignant	C74.1-Medulla of adrenal gland	Left - origin of primary	Blank(s)	Unknown/unstaged/unspecified/DCO	Blank(s)	90	86	Alive	Alive or dead of other cause	2009	51	Positive histology	Yes
70-74 years	Male	White	8700/3: Pheochromocytoma, malignant	C80.9-Unknown primary site	Not a paired site	Unstaged	Blank(s)	1	Blank(s)	22	Dead	Dead (attributable to this cancer dx)	1994	70	Positive histology	Yes
65-69 years	Female	White	8700/3: Pheochromocytoma, malignant	C76.2-Abdomen, NOS	Not a paired site	Unstaged	Blank(s)	0	Blank(s)	1	Dead	N/A not first tumor	1994	66	Clinical diagnosis only	No
40-44 years	Male	White	8680/3: Paraganglioma, malignant	C75.5-Aortic body & other paraganglia	Not a paired site	Distant	Blank(s)	80	Blank(s)	296	Alive	Alive or dead of other cause	1992	44	Positive histology	Yes
85+ years	Male	White	8700/3: Pheochromocytoma, malignant	C74.9-Adrenal gland, NOS	Paired site, but no information concerning laterality	Blank(s)	Unknown/unstaged/unspecified/DCO	Blank(s)	99	Unknown	Dead	N/A not first tumor	2004	85	Unknown	No
25-29 years	Female	White	8680/3: Paraganglioma, malignant	C48.0-Retroperitoneum	Not a paired site	Regional	Blank(s)	60	Blank(s)	130	Dead	Dead (attributable to this cancer dx)	1997	26	Positive histology	Yes
25-29 years	Female	White	8700/3: Pheochromocytoma, malignant	C74.1-Medulla of adrenal gland	Paired site, but no information concerning laterality	Unstaged	Blank(s)	40	Blank(s)	241	Alive	Alive or dead of other cause	1996	29	Positive histology	Yes
50-54 years	Male	White	8680/3: Paraganglioma, malignant	C75.5-Aortic body & other paraganglia	Not a paired site	Distant	Blank(s)	Blank(s)	20	8	Dead	Dead (attributable to this cancer dx)	1999	52	Positive histology	Yes
30-34 years	Female	White	8680/3: Paraganglioma, malignant	C48.0-Retroperitoneum	Not a paired site	Regional	Blank(s)	35	Blank(s)	61	Dead	Dead (attributable to this cancer dx)	1994	31	Positive histology	Yes
50-54 years	Female	White	8700/3: Pheochromocytoma, malignant	C74.1-Medulla of adrenal gland	Paired site, but no information concerning laterality	Distant	Blank(s)	Blank(s)	50	26	Dead	Dead (attributable to this cancer dx)	1999	52	Positive histology	Yes
85+ years	Male	White	8700/3: Pheochromocytoma, malignant	C80.9-Unknown primary site	Not a paired site	Unstaged	Blank(s)	Blank(s)	98	0	Dead	Dead (attributable to this cancer dx)	2001	87	Positive histology	Yes
50-54 years	Male	White	8700/3: Pheochromocytoma, malignant	C74.9-Adrenal gland, NOS	Right - origin of primary	Localized	Blank(s)	Blank(s)	40	173	Alive	N/A not first tumor	2002	52	Positive histology	No
40-44 years	Female	White	8680/3: Paraganglioma, malignant	C47.9-Autonomic nervous system, NOS	Not a paired site	Regional	Blank(s)	Blank(s)	26	184	Alive	Alive or dead of other cause	2001	40	Positive histology	Yes
50-54 years	Male	White	8680/3: Paraganglioma, malignant	C75.4-Carotid body	Right - origin of primary	Regional	Blank(s)	Blank(s)	40	203	Alive	Alive or dead of other cause	2000	51	Positive histology	Yes
25-29 years	Female	White	8700/3: Pheochromocytoma, malignant	C74.1-Medulla of adrenal gland	Right - origin of primary	Regional	Blank(s)	Blank(s)	40	183	Alive	Alive or dead of other cause	2001	29	Positive histology	Yes
80-84 years	Female	White	8700/3: Pheochromocytoma, malignant	C74.9-Adrenal gland, NOS	Paired site, but no information concerning laterality	Blank(s)	Regional lymph nodes involved only	Blank(s)	30	86	Dead	N/A not first tumor	2009	83	Positive histology	No
45-49 years	Male	White	8680/3: Paraganglioma, malignant	C25.0-Head of pancreas	Not a paired site	Regional	Blank(s)	Blank(s)	0	34	Dead	Dead (attributable to this cancer dx)	2001	45	Positive histology	Yes
85+ years	Male	White	8700/3: Pheochromocytoma, malignant	C74.9-Adrenal gland, NOS	Right - origin of primary	Localized	Blank(s)	Blank(s)	40	16	Dead	Alive or dead of other cause	2003	86	Positive histology	Yes
50-54 years	Female	White	8700/3: Pheochromocytoma, malignant	C74.1-Medulla of adrenal gland	Right - origin of primary	Localized	Blank(s)	Blank(s)	40	12	Dead	Dead (attributable to this cancer dx)	2003	50	Positive histology	Yes
55-59 years	Male	White	8700/3: Pheochromocytoma, malignant	C74.9-Adrenal gland, NOS	Left - origin of primary	Blank(s)	Distant site(s)/node(s) involved	Blank(s)	40	4	Dead	Dead (attributable to this cancer dx)	2005	55	Positive histology	Yes
55-59 years	Female	White	8700/3: Pheochromocytoma, malignant	C74.1-Medulla of adrenal gland	Paired site, but no information concerning laterality	Blank(s)	Unknown/unstaged/unspecified/DCO	Blank(s)	40	122	Alive	Alive or dead of other cause	2006	59	Positive histology	Yes
55-59 years	Male	White	8700/3: Pheochromocytoma, malignant	C74.9-Adrenal gland, NOS	Left - origin of primary	Blank(s)	Localized only	Blank(s)	30	4	Dead	Dead (attributable to this cancer dx)	2007	56	Positive histology	Yes
25-29 years	Male	Black	8680/3: Paraganglioma, malignant	C74.9-Adrenal gland, NOS	Left - origin of primary	Blank(s)	Regional by direct extension only	Blank(s)	60	67	Dead	Dead (attributable to this cancer dx)	2007	28	Positive histology	Yes
30-34 years	Male	Other (American Indian/AK Native, Asian/Pacific Islander)	8680/3: Paraganglioma, malignant	C34.3-Lower lobe, lung	Left - origin of primary	Localized	Blank(s)	Blank(s)	33	167	Alive	Alive or dead of other cause	2003	32	Positive histology	Yes
45-49 years	Female	Black	8680/3: Paraganglioma, malignant	C49.5-Conn, subcutaneous, other soft tis: pelvis	Not a paired site	Distant	Distant site(s)/node(s) involved	Blank(s)	30	96	Alive	Alive or dead of other cause	2008	48	Positive histology	Yes
25-29 years	Male	White	8680/3: Paraganglioma, malignant	C75.4-Carotid body	Left - origin of primary	Blank(s)	Regional lymph nodes involved only	Blank(s)	40	100	Alive	Alive or dead of other cause	2008	28	Positive histology	Yes
75-79 years	Female	White	8680/3: Paraganglioma, malignant	C75.0-Parathyroid gland	Not a paired site	Blank(s)	Regional by both direct extension and lymph node involvement	Blank(s)	30	35	Alive	N/A not first tumor	2014	75	Positive histology	No
35-39 years	Female	Other (American Indian/AK Native, Asian/Pacific Islander)	8680/3: Paraganglioma, malignant	C48.0-Retroperitoneum	Not a paired site	Localized	Localized only	Blank(s)	40	86	Alive	Alive or dead of other cause	2009	38	Positive histology	Yes
45-49 years	Female	White	8680/3: Paraganglioma, malignant	C75.5-Aortic body & other paraganglia	Right - origin of primary	Blank(s)	Unknown/unstaged/unspecified/DCO	Blank(s)	30	81	Alive	Alive or dead of other cause	2010	48	Positive histology	Yes
85+ years	Male	White	8680/3: Paraganglioma, malignant	C48.1-Specified parts of peritoneum	Not a paired site	Localized	Localized only	Blank(s)	30	7	Dead	Alive or dead of other cause	2010	90	Positive histology	Yes
65-69 years	Male	White	8680/3: Paraganglioma, malignant	C75.5-Aortic body & other paraganglia	Right - origin of primary	Blank(s)	Localized only	Blank(s)	30	74	Alive	Alive or dead of other cause	2010	67	Positive histology	Yes
40-44 years	Female	Other (American Indian/AK Native, Asian/Pacific Islander)	8680/3: Paraganglioma, malignant	C75.4-Carotid body	Left - origin of primary	Blank(s)	Regional by direct extension only	Blank(s)	27	68	Alive	Alive or dead of other cause	2011	44	Positive histology	Yes
60-64 years	Female	White	8680/3: Paraganglioma, malignant	C75.4-Carotid body	Right - origin of primary	Blank(s)	Unknown/unstaged/unspecified/DCO	Blank(s)	0	75	Alive	Alive or dead of other cause	2010	60	Positive histology	Yes
40-44 years	Male	Other (American Indian/AK Native, Asian/Pacific Islander)	8680/3: Paraganglioma, malignant	C67.9-Bladder, NOS	Not a paired site	Regional	Regional by both direct extension and lymph node involvement	Blank(s)	60	75	Alive	Alive or dead of other cause	2010	44	Positive histology	Yes
40-44 years	Male	White	8680/3: Paraganglioma, malignant	C75.5-Aortic body & other paraganglia	Not a paired site	Blank(s)	Distant site(s)/node(s) involved	Blank(s)	30	60	Alive	Alive or dead of other cause	2011	43	Positive histology	Yes
40-44 years	Male	White	8680/3: Paraganglioma, malignant	C38.1-Anterior mediastinum	Not a paired site	Blank(s)	Distant site(s)/node(s) involved	Blank(s)	0	59	Alive	N/A not first tumor	2012	43	Positive histology	No
45-49 years	Female	White	8700/3: Pheochromocytoma, malignant	C74.9-Adrenal gland, NOS	Right - origin of primary	Blank(s)	Localized only	Blank(s)	40	72	Alive	Alive or dead of other cause	2010	48	Positive histology	Yes
35-39 years	Female	White	8680/3: Paraganglioma, malignant	C80.9-Unknown primary site	Not a paired site	Unstaged	Unknown/unstaged/unspecified/DCO	Blank(s)	98	48	Alive	Alive or dead of other cause	2012	39	Positive histology	Yes
50-54 years	Male	Other (American Indian/AK Native, Asian/Pacific Islander)	8680/3: Paraganglioma, malignant	C48.0-Retroperitoneum	Not a paired site	Distant	Distant site(s)/node(s) involved	Blank(s)	60	23	Dead	Dead (attributable to this cancer dx)	2014	50	Positive histology	Yes
50-54 years	Male	White	8700/3: Pheochromocytoma, malignant	C74.9-Adrenal gland, NOS	Right - origin of primary	Blank(s)	Regional by direct extension only	Blank(s)	30	28	Alive	Alive or dead of other cause	2014	53	Positive histology	Yes
25-29 years	Female	Black	8700/3: Pheochromocytoma, malignant	C74.1-Medulla of adrenal gland	Right - origin of primary	Blank(s)	Distant site(s)/node(s) involved	Blank(s)	50	23	Alive	Alive or dead of other cause	2015	29	Positive histology	Yes
55-59 years	Male	White	8700/3: Pheochromocytoma, malignant	C74.9-Adrenal gland, NOS	Paired site, but no information concerning laterality	Blank(s)	Unknown/unstaged/unspecified/DCO	Blank(s)	0	Unknown	Dead	Dead (attributable to this cancer dx)	2016	56	Positive histology	Yes
45-49 years	Female	White	8680/3: Paraganglioma, malignant	C75.5-Aortic body & other paraganglia	Not a paired site	Blank(s)	Regional lymph nodes involved only	Blank(s)	0	88	Dead	N/A not first tumor	2009	46	Positive histology	No
40-44 years	Female	White	8680/3: Paraganglioma, malignant	C72.0-Spinal cord	Not a paired site	Unstaged	Blank(s)	30	Blank(s)	8	Dead	Dead (attributable to this cancer dx)	1996	41	Positive histology	Yes
25-29 years	Male	White	8693/3: Extra-adrenal paraganglioma, malignant	C48.0-Retroperitoneum	Not a paired site	Regional	Blank(s)	Blank(s)	60	182	Alive	Alive or dead of other cause	1999	26	Positive histology	Yes
45-49 years	Male	Other (American Indian/AK Native, Asian/Pacific Islander)	8693/3: Extra-adrenal paraganglioma, malignant	C48.0-Retroperitoneum	Not a paired site	Regional	Blank(s)	Blank(s)	30	212	Alive	Alive or dead of other cause	1999	47	Positive histology	Yes
05-09 years	Female	White	8700/3: Pheochromocytoma, malignant	C74.9-Adrenal gland, NOS	Left - origin of primary	Regional	Blank(s)	Blank(s)	40	218	Alive	Alive or dead of other cause	1998	7	Positive histology	Yes
15-19 years	Male	Black	8700/3: Pheochromocytoma, malignant	C48.0-Retroperitoneum	Not a paired site	Regional	Blank(s)	Blank(s)	60	218	Alive	Alive or dead of other cause	1998	16	Positive histology	Yes
30-34 years	Female	White	8680/3: Paraganglioma, malignant	C32.8-Overlapping lesion of larynx	Not a paired site	Localized	Blank(s)	30	Blank(s)	95	Alive	Alive or dead of other cause	1996	31	Positive histology	Yes
40-44 years	Male	White	8680/3: Paraganglioma, malignant	C47.6-Periph nerves & autonomic nerv sys: trunk, NOS	Not a paired site	Regional	Blank(s)	Blank(s)	30	139	Dead	Dead (attributable to this cancer dx)	1998	42	Positive histology	Yes
50-54 years	Male	White	8680/3: Paraganglioma, malignant	C74.1-Medulla of adrenal gland	Right - origin of primary	Unstaged	Blank(s)	0	Blank(s)	31	Dead	Dead (attributable to this cancer dx)	1997	52	Positive histology	Yes
40-44 years	Male	Black	8700/3: Pheochromocytoma, malignant	C74.9-Adrenal gland, NOS	Left - origin of primary	Localized	Blank(s)	Blank(s)	60	205	Alive	Alive or dead of other cause	1999	42	Positive histology	Yes
15-19 years	Male	White	8700/3: Pheochromocytoma, malignant	C74.9-Adrenal gland, NOS	Right - origin of primary	Localized	Blank(s)	Blank(s)	40	226	Alive	Alive or dead of other cause	1998	15	Positive histology	Yes
70-74 years	Male	White	8700/3: Pheochromocytoma, malignant	C74.1-Medulla of adrenal gland	Right - origin of primary	Localized	Blank(s)	Blank(s)	40	27	Dead	Dead (attributable to this cancer dx)	1999	74	Positive histology	Yes
20-24 years	Female	White	8700/3: Pheochromocytoma, malignant	C47.5-Periph nerves & autonomic nerv sys: pelvis	Not a paired site	Distant	Blank(s)	90	Blank(s)	47	Dead	Dead (attributable to this cancer dx)	1996	21	Positive histology	Yes
70-74 years	Female	White	8693/3: Extra-adrenal paraganglioma, malignant	C75.5-Aortic body & other paraganglia	Not a paired site	Distant	Blank(s)	0	Blank(s)	48	Dead	Dead (attributable to this cancer dx)	1997	70	Positive histology	Yes
45-49 years	Female	Black	8700/3: Pheochromocytoma, malignant	C74.9-Adrenal gland, NOS	Right - origin of primary	Localized	Blank(s)	40	Blank(s)	228	Alive	Alive or dead of other cause	1997	46	Positive histology	Yes
50-54 years	Male	Other (American Indian/AK Native, Asian/Pacific Islander)	8700/3: Pheochromocytoma, malignant	C25.1-Body of pancreas	Not a paired site	Distant	Blank(s)	Blank(s)	0	35	Dead	Dead (missing/unknown COD)	1998	54	Positive exfoliative cytology, no positive histology	Yes
30-34 years	Male	Black	8700/3: Pheochromocytoma, malignant	C48.0-Retroperitoneum	Not a paired site	Localized	Blank(s)	Blank(s)	27	204	Alive	Alive or dead of other cause	1999	33	Positive histology	Yes
35-39 years	Female	Other (American Indian/AK Native, Asian/Pacific Islander)	8680/3: Paraganglioma, malignant	C47.0-Periph nerves & autonomic nerv sys: head, face, neck	Not a paired site	Regional	Blank(s)	10	Blank(s)	36	Dead	Dead (attributable to this cancer dx)	1997	35	Positive histology	Yes
80-84 years	Male	White	8700/3: Pheochromocytoma, malignant	C74.1-Medulla of adrenal gland	Left - origin of primary	Distant	Blank(s)	0	Blank(s)	2	Dead	Dead (attributable to this cancer dx)	1995	82	Positive histology	Yes
75-79 years	Male	Other (American Indian/AK Native, Asian/Pacific Islander)	8700/3: Pheochromocytoma, malignant	C74.1-Medulla of adrenal gland	Left - origin of primary	Regional	Blank(s)	60	Blank(s)	18	Dead	N/A not first tumor	1996	76	Positive histology	No
30-34 years	Male	Black	8680/3: Paraganglioma, malignant	C38.2-Posterior mediastinum	Not a paired site	Distant	Blank(s)	55	Blank(s)	5	Dead	Dead (attributable to this cancer dx)	1996	32	Positive histology	Yes
55-59 years	Female	White	8700/3: Pheochromocytoma, malignant	C67.0-Trigone of bladder	Not a paired site	Regional	Blank(s)	10	Blank(s)	252	Alive	Alive or dead of other cause	1995	58	Positive histology	Yes
45-49 years	Female	Black	8680/3: Paraganglioma, malignant	C75.4-Carotid body	Right - origin of primary	Regional	Blank(s)	50	Blank(s)	289	Dead	Dead (attributable to this cancer dx)	1992	47	Positive histology	Yes
70-74 years	Female	White	8700/3: Pheochromocytoma, malignant	C74.9-Adrenal gland, NOS	Left - origin of primary	Blank(s)	Localized only	Blank(s)	40	33	Alive	N/A not first tumor	2014	71	Positive histology	No
50-54 years	Male	White	8680/3: Paraganglioma, malignant	C49.3-Conn, subcutaneous, other soft tis: thorax	Not a paired site	Unstaged	Blank(s)	90	Blank(s)	15	Dead	Dead (attributable to this cancer dx)	1992	53	Positive histology	Yes
65-69 years	Male	White	8700/3: Pheochromocytoma, malignant	C74.9-Adrenal gland, NOS	Right - origin of primary	Localized	Blank(s)	40	Blank(s)	8	Dead	Alive or dead of other cause	1992	65	Positive histology	Yes
80-84 years	Female	White	8680/3: Paraganglioma, malignant	C72.9-Nervous system, NOS	Not a paired site	Unstaged	Blank(s)	40	Blank(s)	16	Dead	Dead (attributable to this cancer dx)	1992	80	Positive histology	Yes
45-49 years	Female	Black	8700/3: Pheochromocytoma, malignant	C74.1-Medulla of adrenal gland	Right - origin of primary	Distant	Blank(s)	Blank(s)	60	94	Dead	Dead (attributable to this cancer dx)	2000	49	Positive histology	Yes
25-29 years	Male	White	8700/3: Pheochromocytoma, malignant	C74.9-Adrenal gland, NOS	Right - origin of primary	Localized	Blank(s)	Blank(s)	40	32	Dead	N/A not first tumor	2000	26	Positive histology	No
25-29 years	Male	White	8700/3: Pheochromocytoma, malignant	C47.4-Periph nerves & autonomic nerv sys: abdomen	Not a paired site	Localized	Blank(s)	Blank(s)	19	180	Alive	Alive or dead of other cause	2001	27	Positive histology	Yes
40-44 years	Female	White	8680/3: Paraganglioma, malignant	C47.0-Periph nerves & autonomic nerv sys: head, face, neck	Not a paired site	Regional	Blank(s)	Blank(s)	19	198	Alive	Alive or dead of other cause	2000	42	Positive histology	Yes
25-29 years	Female	Black	8693/3: Extra-adrenal paraganglioma, malignant	C48.0-Retroperitoneum	Not a paired site	Distant	Blank(s)	Blank(s)	50	22	Dead	Dead (attributable to this cancer dx)	2000	29	Positive histology	Yes
35-39 years	Male	White	8700/3: Pheochromocytoma, malignant	C74.9-Adrenal gland, NOS	Left - origin of primary	Unstaged	Blank(s)	Blank(s)	60	3	Dead	Dead (attributable to this cancer dx)	2000	36	Positive histology	Yes
45-49 years	Male	White	8680/3: Paraganglioma, malignant	C32.8-Overlapping lesion of larynx	Not a paired site	Distant	Blank(s)	50	Blank(s)	53	Dead	Dead (attributable to this cancer dx)	1992	48	Positive histology	Yes
35-39 years	Male	White	8680/3: Paraganglioma, malignant	C48.0-Retroperitoneum	Not a paired site	Distant	Blank(s)	Blank(s)	0	113	Dead	Dead (attributable to this cancer dx)	2000	35	Positive histology	Yes
70-74 years	Female	White	8700/3: Pheochromocytoma, malignant	C74.9-Adrenal gland, NOS	Left - origin of primary	Distant	Blank(s)	Blank(s)	40	128	Dead	Alive or dead of other cause	2001	74	Positive histology	Yes
40-44 years	Male	White	8700/3: Pheochromocytoma, malignant	C74.9-Adrenal gland, NOS	Left - origin of primary	Distant	Blank(s)	Blank(s)	60	24	Dead	Dead (attributable to this cancer dx)	2002	42	Positive histology	Yes
35-39 years	Female	Black	8700/3: Pheochromocytoma, malignant	C74.1-Medulla of adrenal gland	Right - origin of primary	Distant	Blank(s)	Blank(s)	40	12	Dead	Dead (attributable to this cancer dx)	2001	35	Positive histology	Yes
30-34 years	Female	White	8680/3: Paraganglioma, malignant	C31.1-Ethmoid sinus	Not a paired site	Unstaged	Blank(s)	0	Blank(s)	104	Dead	Dead (attributable to this cancer dx)	1997	34	Positive histology	Yes
25-29 years	Male	White	8680/3: Paraganglioma, malignant	C47.4-Periph nerves & autonomic nerv sys: abdomen	Not a paired site	Localized	Blank(s)	Blank(s)	30	183	Alive	Alive or dead of other cause	1999	29	Positive histology	Yes
65-69 years	Female	Other (American Indian/AK Native, Asian/Pacific Islander)	8700/3: Pheochromocytoma, malignant	C74.1-Medulla of adrenal gland	Right - origin of primary	Regional	Blank(s)	Blank(s)	40	168	Alive	Alive or dead of other cause	2002	66	Positive histology	Yes
35-39 years	Male	White	8700/3: Pheochromocytoma, malignant	C74.9-Adrenal gland, NOS	Left - origin of primary	Distant	Blank(s)	Blank(s)	40	27	Dead	Dead (attributable to this cancer dx)	2002	35	Positive histology	Yes
35-39 years	Male	White	8700/3: Pheochromocytoma, malignant	C74.1-Medulla of adrenal gland	Paired site, but no information concerning laterality	Unstaged	Blank(s)	Blank(s)	0	26	Dead	Dead (attributable to this cancer dx)	1999	39	Positive histology	Yes
60-64 years	Female	White	8700/3: Pheochromocytoma, malignant	C74.1-Medulla of adrenal gland	Right - origin of primary	Regional	Blank(s)	Blank(s)	30	159	Alive	Alive or dead of other cause	2003	62	Positive histology	Yes
60-64 years	Female	White	8700/3: Pheochromocytoma, malignant	C74.9-Adrenal gland, NOS	Left - origin of primary	Regional	Blank(s)	Blank(s)	30	159	Alive	N/A not first tumor	2003	62	Positive histology	No
55-59 years	Female	White	8680/3: Paraganglioma, malignant	C34.3-Lower lobe, lung	Right - origin of primary	Localized	Blank(s)	Blank(s)	30	156	Alive	N/A not first tumor	2003	58	Positive histology	No
30-34 years	Female	White	8700/3: Pheochromocytoma, malignant	C74.9-Adrenal gland, NOS	Right - origin of primary	Localized	Blank(s)	Blank(s)	40	157	Alive	Alive or dead of other cause	2003	31	Positive histology	Yes
30-34 years	Female	White	8700/3: Pheochromocytoma, malignant	C74.1-Medulla of adrenal gland	Left - origin of primary	Regional	Blank(s)	Blank(s)	0	66	Alive	Alive or dead of other cause	2003	30	Positive exfoliative cytology, no positive histology	Yes
05-09 years	Male	White	8700/3: Pheochromocytoma, malignant	C74.1-Medulla of adrenal gland	Right - origin of primary	Unstaged	Blank(s)	90	Blank(s)	178	Alive	Alive or dead of other cause	1997	7	Positive histology	Yes
60-64 years	Female	White	8680/3: Paraganglioma, malignant	C38.1-Anterior mediastinum	Not a paired site	Blank(s)	Regional by direct extension only	Blank(s)	60	61	Dead	Dead (attributable to this cancer dx)	2004	63	Positive histology	Yes
45-49 years	Male	Black	8700/3: Pheochromocytoma, malignant	C74.9-Adrenal gland, NOS	Right - origin of primary	Blank(s)	Distant site(s)/node(s) involved	Blank(s)	0	67	Dead	Dead (attributable to this cancer dx)	2004	48	Positive histology	Yes
55-59 years	Male	White	8680/3: Paraganglioma, malignant	C74.9-Adrenal gland, NOS	Left - origin of primary	Blank(s)	Distant site(s)/node(s) involved	Blank(s)	50	71	Dead	Alive or dead of other cause	2004	59	Positive histology	Yes
75-79 years	Female	Black	8680/3: Paraganglioma, malignant	C75.5-Aortic body & other paraganglia	Not a paired site	Blank(s)	Regional by direct extension only	Blank(s)	0	63	Dead	N/A not first tumor	2006	77	Positive histology	No
15-19 years	Female	White	8700/3: Pheochromocytoma, malignant	C74.1-Medulla of adrenal gland	Right - origin of primary	Blank(s)	Distant site(s)/node(s) involved	Blank(s)	30	130	Alive	Alive or dead of other cause	2006	17	Positive histology	Yes
55-59 years	Male	White	8700/3: Pheochromocytoma, malignant	C74.9-Adrenal gland, NOS	Right - origin of primary	Blank(s)	Regional by direct extension only	Blank(s)	30	127	Alive	Alive or dead of other cause	2006	55	Positive histology	Yes
10-14 years	Female	White	8680/3: Paraganglioma, malignant	C75.5-Aortic body & other paraganglia	Not a paired site	Blank(s)	Distant site(s)/node(s) involved	Blank(s)	50	150	Alive	Alive or dead of other cause	2004	14	Positive histology	Yes
85+ years	Female	White	8700/3: Pheochromocytoma, malignant	C74.1-Medulla of adrenal gland	Right - origin of primary	Blank(s)	Distant site(s)/node(s) involved	Blank(s)	30	1	Dead	Dead (attributable to this cancer dx)	2006	90	Positive histology	Yes
15-19 years	Male	White	8693/3: Extra-adrenal paraganglioma, malignant	C75.5-Aortic body & other paraganglia	Not a paired site	Blank(s)	Regional by both direct extension and lymph node involvement	Blank(s)	30	126	Alive	Alive or dead of other cause	2006	16	Positive histology	Yes
55-59 years	Female	White	8700/3: Pheochromocytoma, malignant	C74.9-Adrenal gland, NOS	Left - origin of primary	Blank(s)	Regional lymph nodes involved only	Blank(s)	30	48	Alive	N/A not first tumor	2010	57	Positive histology	No
80-84 years	Male	White	8700/3: Pheochromocytoma, malignant	C74.9-Adrenal gland, NOS	Left - origin of primary	Blank(s)	Unknown/unstaged/unspecified/DCO	Blank(s)	0	4	Dead	Dead (attributable to this cancer dx)	2004	80	Clinical diagnosis only	Yes
20-24 years	Female	White	8700/3: Pheochromocytoma, malignant	C74.9-Adrenal gland, NOS	Left - origin of primary	Blank(s)	Localized only	Blank(s)	30	91	Alive	Alive or dead of other cause	2007	22	Positive histology	Yes
30-34 years	Male	White	8680/3: Paraganglioma, malignant	C75.4-Carotid body	Left - origin of primary	Blank(s)	Regional by both direct extension and lymph node involvement	Blank(s)	40	113	Alive	Alive or dead of other cause	2007	34	Positive histology	Yes
65-69 years	Male	Black	8700/3: Pheochromocytoma, malignant	C74.1-Medulla of adrenal gland	Right - origin of primary	Blank(s)	Unknown/unstaged/unspecified/DCO	Blank(s)	60	102	Dead	Alive or dead of other cause	2007	65	Positive histology	Yes
60-64 years	Male	Black	8680/3: Paraganglioma, malignant	C48.2-Peritoneum, NOS	Not a paired site	Localized	Blank(s)	35	Blank(s)	219	Dead	N/A not first tumor	1997	60	Positive histology	No
35-39 years	Male	White	8693/3: Extra-adrenal paraganglioma, malignant	C49.5-Conn, subcutaneous, other soft tis: pelvis	Not a paired site	Regional	Regional lymph nodes involved only	Blank(s)	25	106	Alive	Alive or dead of other cause	2008	39	Positive histology	Yes
45-49 years	Female	White	8700/3: Pheochromocytoma, malignant	C74.9-Adrenal gland, NOS	Right - origin of primary	Blank(s)	Localized only	Blank(s)	40	105	Alive	Alive or dead of other cause	2008	48	Positive histology	Yes
40-44 years	Female	Black	8700/3: Pheochromocytoma, malignant	C74.9-Adrenal gland, NOS	Right - origin of primary	Blank(s)	Regional by both direct extension and lymph node involvement	Blank(s)	30	6	Dead	Dead (attributable to this cancer dx)	2008	43	Positive histology	Yes
40-44 years	Male	Black	8700/3: Pheochromocytoma, malignant	C74.9-Adrenal gland, NOS	Bilateral, single primary	Blank(s)	Regional by direct extension only	Blank(s)	40	97	Alive	N/A not first tumor	2008	42	Positive histology	No
55-59 years	Female	White	8700/3: Pheochromocytoma, malignant	C74.9-Adrenal gland, NOS	Left - origin of primary	Blank(s)	Localized only	Blank(s)	30	22	Dead	N/A not first tumor	2010	55	Positive histology	No
55-59 years	Female	White	8680/3: Paraganglioma, malignant	C74.1-Medulla of adrenal gland	Left - origin of primary	Blank(s)	Distant site(s)/node(s) involved	Blank(s)	60	126	Alive	N/A not first tumor	2006	58	Positive histology	No
65-69 years	Female	White	8700/3: Pheochromocytoma, malignant	C74.9-Adrenal gland, NOS	Right - origin of primary	Blank(s)	Localized only	Blank(s)	30	38	Dead	Dead (attributable to this cancer dx)	2009	65	Positive histology	Yes
55-59 years	Female	White	8700/3: Pheochromocytoma, malignant	C74.9-Adrenal gland, NOS	Left - origin of primary	Blank(s)	Unknown/unstaged/unspecified/DCO	Blank(s)	40	72	Dead	Dead (attributable to this cancer dx)	2006	57	Positive histology	Yes
45-49 years	Male	White	8693/3: Extra-adrenal paraganglioma, malignant	C48.0-Retroperitoneum	Not a paired site	Regional	Regional by direct extension only	Blank(s)	20	96	Alive	Alive or dead of other cause	2008	47	Positive histology	Yes
50-54 years	Female	White	8700/3: Pheochromocytoma, malignant	C74.9-Adrenal gland, NOS	Left - origin of primary	Blank(s)	Localized only	Blank(s)	40	90	Alive	Alive or dead of other cause	2009	51	Positive histology	Yes
50-54 years	Male	White	8700/3: Pheochromocytoma, malignant	C74.1-Medulla of adrenal gland	Left - origin of primary	Blank(s)	Localized only	Blank(s)	40	80	Alive	Alive or dead of other cause	2009	50	Positive histology	Yes
20-24 years	Female	White	8680/3: Paraganglioma, malignant	C47.0-Periph nerves & autonomic nerv sys: head, face, neck	Not a paired site	Distant	Distant site(s)/node(s) involved	Blank(s)	0	88	Alive	Alive or dead of other cause	2007	20	Positive histology	Yes
50-54 years	Female	White	8700/3: Pheochromocytoma, malignant	C74.9-Adrenal gland, NOS	Left - origin of primary	Blank(s)	Distant site(s)/node(s) involved	Blank(s)	60	57	Dead	Dead (attributable to this cancer dx)	2009	50	Positive histology	Yes
30-34 years	Male	White	8700/3: Pheochromocytoma, malignant	C74.9-Adrenal gland, NOS	Right - origin of primary	Blank(s)	Distant site(s)/node(s) involved	Blank(s)	30	65	Alive	Alive or dead of other cause	2009	33	Positive histology	Yes
45-49 years	Male	White	8700/3: Pheochromocytoma, malignant	C80.9-Unknown primary site	Not a paired site	Unstaged	Unknown/unstaged/unspecified/DCO	Blank(s)	98	72	Dead	Dead (attributable to this cancer dx)	2006	49	Radiography without microscopic confirm	Yes
70-74 years	Female	White	8680/3: Paraganglioma, malignant	C80.9-Unknown primary site	Not a paired site	Unstaged	Blank(s)	Blank(s)	98	142	Dead	N/A not first tumor	2002	71	Positive histology	No
50-54 years	Female	Black	8700/3: Pheochromocytoma, malignant	C74.9-Adrenal gland, NOS	Left - origin of primary	Blank(s)	Localized only	Blank(s)	40	67	Alive	Alive or dead of other cause	2009	50	Positive histology	Yes
75-79 years	Male	Other (American Indian/AK Native, Asian/Pacific Islander)	8700/3: Pheochromocytoma, malignant	C48.0-Retroperitoneum	Not a paired site	Localized	Blank(s)	Blank(s)	20	125	Dead	Dead (attributable to this cancer dx)	2000	79	Positive histology	Yes
60-64 years	Female	White	8700/3: Pheochromocytoma, malignant	C74.9-Adrenal gland, NOS	Right - origin of primary	Blank(s)	Distant site(s)/node(s) involved	Blank(s)	0	1	Dead	N/A not first tumor	2016	61	Positive histology	No
60-64 years	Female	Other (American Indian/AK Native, Asian/Pacific Islander)	8700/3: Pheochromocytoma, malignant	C74.1-Medulla of adrenal gland	Right - origin of primary	Blank(s)	Distant site(s)/node(s) involved	Blank(s)	0	2	Dead	Dead (attributable to this cancer dx)	2010	62	Radiography without microscopic confirm	Yes
55-59 years	Male	Black	8700/3: Pheochromocytoma, malignant	C74.9-Adrenal gland, NOS	Right - origin of primary	Blank(s)	Regional by direct extension only	Blank(s)	40	142	Alive	Alive or dead of other cause	2004	57	Positive histology	Yes
25-29 years	Male	Other (American Indian/AK Native, Asian/Pacific Islander)	8700/3: Pheochromocytoma, malignant	C74.9-Adrenal gland, NOS	Right - origin of primary	Blank(s)	Regional lymph nodes involved only	Blank(s)	40	68	Dead	Dead (attributable to this cancer dx)	2010	29	Positive histology	Yes
60-64 years	Male	White	8700/3: Pheochromocytoma, malignant	C74.9-Adrenal gland, NOS	Right - origin of primary	Blank(s)	Localized only	Blank(s)	40	39	Alive	Alive or dead of other cause	2010	60	Positive histology	Yes
35-39 years	Female	White	8700/3: Pheochromocytoma, malignant	C74.1-Medulla of adrenal gland	Right - origin of primary	Blank(s)	Localized only	Blank(s)	30	70	Dead	Dead (attributable to this cancer dx)	2007	37	Positive histology	Yes
30-34 years	Male	White	8680/3: Paraganglioma, malignant	C14.0-Pharynx, NOS	Right - origin of primary	Regional	Regional by both direct extension and lymph node involvement	Blank(s)	27	57	Alive	Alive or dead of other cause	2011	32	Positive histology	Yes
65-69 years	Male	Black	8680/3: Paraganglioma, malignant	C75.4-Carotid body	Right - origin of primary	Blank(s)	Localized only	Blank(s)	40	52	Alive	Alive or dead of other cause	2012	65	Positive histology	Yes
20-24 years	Female	White	8700/3: Pheochromocytoma, malignant	C74.9-Adrenal gland, NOS	Right - origin of primary	Blank(s)	Regional lymph nodes involved only	Blank(s)	40	50	Alive	Alive or dead of other cause	2012	24	Positive histology	Yes
20-24 years	Male	White	8693/3: Extra-adrenal paraganglioma, malignant	C74.9-Adrenal gland, NOS	Left - origin of primary	Blank(s)	Distant site(s)/node(s) involved	Blank(s)	60	48	Alive	Alive or dead of other cause	2012	22	Positive histology	Yes
45-49 years	Male	White	8700/3: Pheochromocytoma, malignant	C74.9-Adrenal gland, NOS	Left - origin of primary	Blank(s)	Localized only	Blank(s)	40	49	Alive	Alive or dead of other cause	2012	48	Positive histology	Yes
50-54 years	Male	Other (American Indian/AK Native, Asian/Pacific Islander)	8693/3: Extra-adrenal paraganglioma, malignant	C47.3-Periph nerves & autonomic nerv sys: thorax	Not a paired site	Distant	Distant site(s)/node(s) involved	Blank(s)	0	46	Alive	Alive or dead of other cause	2012	53	Radiography without microscopic confirm	Yes
65-69 years	Male	White	8680/3: Paraganglioma, malignant	C75.4-Carotid body	Left - origin of primary	Blank(s)	Regional by both direct extension and lymph node involvement	Blank(s)	0	28	Dead	Dead (attributable to this cancer dx)	2013	67	Positive histology	Yes
30-34 years	Male	White	8680/3: Paraganglioma, malignant	C47.0-Periph nerves & autonomic nerv sys: head, face, neck	Left - origin of primary	Regional	Regional by both direct extension and lymph node involvement	Blank(s)	25	53	Alive	Alive or dead of other cause	2012	30	Positive histology	Yes
70-74 years	Female	White	8700/3: Pheochromocytoma, malignant	C74.9-Adrenal gland, NOS	Right - origin of primary	Blank(s)	Distant site(s)/node(s) involved	Blank(s)	0	2	Dead	Dead (attributable to this cancer dx)	2013	70	Positive histology	Yes
25-29 years	Male	White	8680/3: Paraganglioma, malignant	C48.0-Retroperitoneum	Left - origin of primary	Regional	Regional by direct extension only	Blank(s)	60	51	Alive	Alive or dead of other cause	2012	25	Positive histology	Yes
55-59 years	Female	White	8700/3: Pheochromocytoma, malignant	C74.1-Medulla of adrenal gland	Left - origin of primary	Localized	Blank(s)	Blank(s)	0	177	Alive	Alive or dead of other cause	2000	57	Positive histology	Yes
70-74 years	Female	White	8700/3: Pheochromocytoma, malignant	C74.1-Medulla of adrenal gland	Right - origin of primary	Unstaged	Blank(s)	Blank(s)	0	120	Dead	Dead (attributable to this cancer dx)	2002	72	Unknown	Yes
55-59 years	Female	Black	8700/3: Pheochromocytoma, malignant	C22.0-Liver	Not a paired site	Distant	Distant site(s)/node(s) involved	Blank(s)	0	0	Dead	Dead (attributable to this cancer dx)	2014	55	Positive histology	Yes
65-69 years	Male	White	8680/3: Paraganglioma, malignant	C47.0-Periph nerves & autonomic nerv sys: head, face, neck	Right - origin of primary	Distant	Distant site(s)/node(s) involved	Blank(s)	25	31	Alive	Alive or dead of other cause	2014	69	Positive histology	Yes
45-49 years	Male	White	8700/3: Pheochromocytoma, malignant	C74.9-Adrenal gland, NOS	Left - origin of primary	Blank(s)	Regional lymph nodes involved only	Blank(s)	60	14	Alive	Alive or dead of other cause	2014	48	Positive histology	Yes
45-49 years	Female	White	8700/3: Pheochromocytoma, malignant	C74.9-Adrenal gland, NOS	Left - origin of primary	Blank(s)	Localized only	Blank(s)	30	100	Alive	Alive or dead of other cause	2008	49	Positive histology	Yes
50-54 years	Male	White	8700/3: Pheochromocytoma, malignant	C74.9-Adrenal gland, NOS	Right - origin of primary	Blank(s)	Distant site(s)/node(s) involved	Blank(s)	30	31	Alive	Alive or dead of other cause	2014	52	Positive histology	Yes
50-54 years	Female	White	8680/3: Paraganglioma, malignant	C75.5-Aortic body & other paraganglia	Not a paired site	Blank(s)	Localized only	Blank(s)	0	29	Alive	Alive or dead of other cause	2014	50	Positive histology	Yes
35-39 years	Female	White	8700/3: Pheochromocytoma, malignant	C74.9-Adrenal gland, NOS	Right - origin of primary	Blank(s)	Localized only	Blank(s)	40	95	Alive	Alive or dead of other cause	2009	38	Positive histology	Yes
30-34 years	Male	Black	8700/3: Pheochromocytoma, malignant	C74.9-Adrenal gland, NOS	Left - origin of primary	Blank(s)	Distant site(s)/node(s) involved	Blank(s)	0	23	Alive	Alive or dead of other cause	2014	34	Positive histology	Yes
25-29 years	Male	White	8700/3: Pheochromocytoma, malignant	C74.9-Adrenal gland, NOS	Left - origin of primary	Localized	Blank(s)	0	Blank(s)	270	Alive	Alive or dead of other cause	1994	29	Positive histology	Yes
40-44 years	Male	Black	8700/3: Pheochromocytoma, malignant	C74.9-Adrenal gland, NOS	Right - origin of primary	Blank(s)	Regional by direct extension only	Blank(s)	40	76	Alive	Alive or dead of other cause	2010	44	Positive histology	Yes
30-34 years	Male	Other (American Indian/AK Native, Asian/Pacific Islander)	8693/3: Extra-adrenal paraganglioma, malignant	C76.3-Pelvis, NOS	Left - origin of primary	Blank(s)	Unknown/unstaged/unspecified/DCO	Blank(s)	98	4	Alive	Alive or dead of other cause	2016	34	Positive histology	Yes
50-54 years	Male	White	8700/3: Pheochromocytoma, malignant	C74.1-Medulla of adrenal gland	Right - origin of primary	Blank(s)	Distant site(s)/node(s) involved	Blank(s)	0	3	Dead	Alive or dead of other cause	2016	53	Positive histology	Yes
40-44 years	Female	White	8693/3: Extra-adrenal paraganglioma, malignant	C67.9-Bladder, NOS	Not a paired site	Blank(s)	Distant site(s)/node(s) involved	Blank(s)	30	6	Alive	Alive or dead of other cause	2016	40	Positive histology	Yes
40-44 years	Female	White	8700/3: Pheochromocytoma, malignant	C74.1-Medulla of adrenal gland	Paired site, but no information concerning laterality	Blank(s)	Distant site(s)/node(s) involved	Blank(s)	0	4	Alive	N/A not first tumor	2016	41	Positive histology	No
60-64 years	Male	Other (American Indian/AK Native, Asian/Pacific Islander)	8700/3: Pheochromocytoma, malignant	C74.9-Adrenal gland, NOS	Left - origin of primary	Blank(s)	Distant site(s)/node(s) involved	Blank(s)	0	0	Dead	Dead (attributable to this cancer dx)	2015	64	Radiography without microscopic confirm	Yes
65-69 years	Female	White	8680/3: Paraganglioma, malignant	C48.0-Retroperitoneum	Not a paired site	Distant	Blank(s)	Blank(s)	60	33	Dead	N/A not first tumor	2000	68	Positive histology	No
55-59 years	Female	White	8700/3: Pheochromocytoma, malignant	C74.9-Adrenal gland, NOS	Paired site, but no information concerning laterality	Blank(s)	Distant site(s)/node(s) involved	Blank(s)	90	20	Alive	N/A not first tumor	2015	58	Positive histology	No
40-44 years	Female	White	8680/3: Paraganglioma, malignant	C48.1-Specified parts of peritoneum	Not a paired site	Regional	Blank(s)	Blank(s)	60	185	Alive	Alive or dead of other cause	2001	43	Positive histology	Yes
60-64 years	Male	White	8680/3: Paraganglioma, malignant	C48.0-Retroperitoneum	Not a paired site	Distant	Distant site(s)/node(s) involved	Blank(s)	0	49	Dead	N/A not first tumor	2004	60	Positive histology	No
65-69 years	Female	Other (American Indian/AK Native, Asian/Pacific Islander)	8700/3: Pheochromocytoma, malignant	C74.1-Medulla of adrenal gland	Left - origin of primary	Blank(s)	Distant site(s)/node(s) involved	Blank(s)	90	7	Dead	N/A not first tumor	2016	66	Positive histology	No
30-34 years	Female	White	8700/3: Pheochromocytoma, malignant	C74.9-Adrenal gland, NOS	Left - origin of primary	Unstaged	Blank(s)	Blank(s)	0	199	Alive	Alive or dead of other cause	2000	30	Unknown	Yes
20-24 years	Female	White	8693/3: Extra-adrenal paraganglioma, malignant	C49.4-Conn, subcutaneous, other soft tis: abdomen	Not a paired site	Distant	Blank(s)	Blank(s)	30	203	Alive	Alive or dead of other cause	2000	24	Positive histology	Yes
45-49 years	Male	White	8700/3: Pheochromocytoma, malignant	C74.1-Medulla of adrenal gland	Right - origin of primary	Unstaged	Blank(s)	Blank(s)	40	19	Dead	Dead (attributable to this cancer dx)	2000	48	Positive histology	Yes
60-64 years	Female	White	8680/3: Paraganglioma, malignant	C49.0-Conn, subcutaneous, other soft tis: head, face, neck	Left - origin of primary	Distant	Blank(s)	Blank(s)	30	4	Dead	Dead (attributable to this cancer dx)	2000	64	Positive histology	Yes
50-54 years	Male	White	8680/3: Paraganglioma, malignant	C48.0-Retroperitoneum	Not a paired site	Distant	Blank(s)	Blank(s)	27	53	Dead	Dead (attributable to this cancer dx)	2002	50	Positive histology	Yes
50-54 years	Female	Black	8700/3: Pheochromocytoma, malignant	C74.1-Medulla of adrenal gland	Left - origin of primary	Localized	Blank(s)	Blank(s)	60	113	Dead	Dead (attributable to this cancer dx)	2002	54	Positive histology	Yes
85+ years	Female	White	8700/3: Pheochromocytoma, malignant	C74.9-Adrenal gland, NOS	Left - origin of primary	Blank(s)	Localized only	Blank(s)	0	37	Dead	N/A not first tumor	2007	89	Positive histology	No
75-79 years	Male	White	8700/3: Pheochromocytoma, malignant	C74.9-Adrenal gland, NOS	Right - origin of primary	Blank(s)	Unknown/unstaged/unspecified/DCO	Blank(s)	0	104	Dead	N/A not first tumor	2006	79	Positive histology	No
60-64 years	Male	White	8700/3: Pheochromocytoma, malignant	C74.1-Medulla of adrenal gland	Right - origin of primary	Blank(s)	Localized only	Blank(s)	0	71	Dead	N/A not first tumor	2008	64	Positive exfoliative cytology, no positive histology	No
65-69 years	Female	White	8680/3: Paraganglioma, malignant	C49.3-Conn, subcutaneous, other soft tis: thorax	Not a paired site	Regional	Regional lymph nodes involved only	Blank(s)	0	152	Alive	N/A not first tumor	2004	69	Positive histology	No
45-49 years	Male	Other (American Indian/AK Native, Asian/Pacific Islander)	8700/3: Pheochromocytoma, malignant	C74.1-Medulla of adrenal gland	Paired site, but no information concerning laterality	Distant	Blank(s)	Blank(s)	0	36	Dead	Dead (attributable to this cancer dx)	2001	48	Positive histology	Yes
50-54 years	Male	White	8700/3: Pheochromocytoma, malignant	C74.9-Adrenal gland, NOS	Left - origin of primary	Blank(s)	Localized only	Blank(s)	27	143	Alive	N/A not first tumor	2005	54	Positive histology	Yes
15-19 years	Female	White	8700/3: Pheochromocytoma, malignant	C74.1-Medulla of adrenal gland	Left - origin of primary	Regional	Blank(s)	Blank(s)	90	152	Dead	Dead (attributable to this cancer dx)	2002	16	Positive histology	Yes
45-49 years	Male	White	8680/3: Paraganglioma, malignant	C75.5-Aortic body & other paraganglia	Not a paired site	Regional	Blank(s)	Blank(s)	60	171	Alive	Alive or dead of other cause	2002	47	Positive histology	Yes
55-59 years	Male	White	8680/3: Paraganglioma, malignant	C72.0-Spinal cord	Not a paired site	Unstaged	Distant site(s)/node(s) involved	Blank(s)	0	69	Dead	N/A not first tumor	2005	58	Positive histology	No
20-24 years	Male	Black	8700/3: Pheochromocytoma, malignant	C74.1-Medulla of adrenal gland	Paired site, but no information concerning laterality	Distant	Blank(s)	Blank(s)	0	22	Dead	Dead (attributable to this cancer dx)	2003	21	Positive histology	Yes
30-34 years	Male	White	8680/3: Paraganglioma, malignant	C75.4-Carotid body	Right - origin of primary	Regional	Blank(s)	Blank(s)	30	177	Alive	Alive or dead of other cause	2002	33	Positive histology	Yes
65-69 years	Male	Black	8700/3: Pheochromocytoma, malignant	C74.1-Medulla of adrenal gland	Left - origin of primary	Blank(s)	Localized only	Blank(s)	30	140	Alive	N/A not first tumor	2004	68	Positive histology	No
75-79 years	Male	White	8700/3: Pheochromocytoma, malignant	C74.9-Adrenal gland, NOS	Right - origin of primary	Blank(s)	Distant site(s)/node(s) involved	Blank(s)	0	81	Alive	N/A not first tumor	2010	76	Positive exfoliative cytology, no positive histology	No
20-24 years	Female	White	8680/3: Paraganglioma, malignant	C75.5-Aortic body & other paraganglia	Right - origin of primary	Distant	Blank(s)	Blank(s)	60	150	Alive	Alive or dead of other cause	2003	23	Positive histology	Yes
65-69 years	Male	White	8693/3: Extra-adrenal paraganglioma, malignant	C48.0-Retroperitoneum	Not a paired site	Regional	Blank(s)	Blank(s)	27	162	Alive	Alive or dead of other cause	2003	67	Positive histology	Yes
30-34 years	Female	White	8700/3: Pheochromocytoma, malignant	C74.1-Medulla of adrenal gland	Left - origin of primary	Localized	Blank(s)	Blank(s)	90	0	Alive	Alive or dead of other cause	2003	33	Positive histology	Yes
30-34 years	Male	White	8680/3: Paraganglioma, malignant	C67.5-Bladder neck	Not a paired site	Regional	Localized only	Blank(s)	30	151	Alive	Alive or dead of other cause	2004	33	Positive histology	Yes
60-64 years	Male	White	8700/3: Pheochromocytoma, malignant	C74.9-Adrenal gland, NOS	Right - origin of primary	Regional	Blank(s)	Blank(s)	40	66	Dead	Dead (attributable to this cancer dx)	2003	62	Positive histology	Yes
65-69 years	Female	White	8700/3: Pheochromocytoma, malignant	C74.9-Adrenal gland, NOS	Right - origin of primary	Blank(s)	Distant site(s)/node(s) involved	Blank(s)	40	8	Dead	Dead (attributable to this cancer dx)	2004	69	Positive histology	Yes
45-49 years	Male	White	8680/3: Paraganglioma, malignant	C47.5-Periph nerves & autonomic nerv sys: pelvis	Not a paired site	Distant	Blank(s)	Blank(s)	0	44	Dead	Dead (attributable to this cancer dx)	2003	47	Positive histology	Yes
50-54 years	Female	White	8680/3: Paraganglioma, malignant	C76.3-Pelvis, NOS	Not a paired site	Unstaged	Blank(s)	Blank(s)	98	5	Dead	Dead (attributable to this cancer dx)	2003	54	Positive histology	Yes
40-44 years	Male	White	8680/3: Paraganglioma, malignant	C75.5-Aortic body & other paraganglia	Not a paired site	Blank(s)	Distant site(s)/node(s) involved	Blank(s)	0	15	Dead	Dead (attributable to this cancer dx)	2004	41	Positive histology	Yes
15-19 years	Male	Other (American Indian/AK Native, Asian/Pacific Islander)	8680/3: Paraganglioma, malignant	C49.3-Conn, subcutaneous, other soft tis: thorax	Not a paired site	Regional	Regional by direct extension only	Blank(s)	25	145	Alive	Alive or dead of other cause	2004	18	Positive histology	Yes
40-44 years	Male	Black	8680/3: Paraganglioma, malignant	C80.9-Unknown primary site	Not a paired site	Unstaged	Unknown/unstaged/unspecified/DCO	Blank(s)	98	141	Alive	Alive or dead of other cause	2005	44	Positive histology	Yes
70-74 years	Male	White	8700/3: Pheochromocytoma, malignant	C74.9-Adrenal gland, NOS	Left - origin of primary	Blank(s)	Distant site(s)/node(s) involved	Blank(s)	60	6	Dead	N/A not first tumor	2004	71	Positive histology	No
85+ years	Male	White	8700/3: Pheochromocytoma, malignant	C74.9-Adrenal gland, NOS	Bilateral, single primary	Distant	Blank(s)	Blank(s)	0	0	Dead	Alive or dead of other cause	2003	90	Clinical diagnosis only	Yes
40-44 years	Male	White	8700/3: Pheochromocytoma, malignant	C74.9-Adrenal gland, NOS	Paired site, but no information concerning laterality	Distant	Blank(s)	Blank(s)	0	Unknown	Dead	N/A not first tumor	2003	41	Positive histology	No
60-64 years	Male	White	8680/3: Paraganglioma, malignant	C49.0-Conn, subcutaneous, other soft tis: head, face, neck	Not a paired site	Regional	Regional by direct extension only	Blank(s)	26	68	Dead	Alive or dead of other cause	2004	64	Positive histology	Yes
50-54 years	Male	White	8700/3: Pheochromocytoma, malignant	C74.1-Medulla of adrenal gland	Right - origin of primary	Blank(s)	Unknown/unstaged/unspecified/DCO	Blank(s)	40	81	Dead	N/A not first tumor	2005	50	Positive histology	No
20-24 years	Female	White	8680/3: Paraganglioma, malignant	C74.1-Medulla of adrenal gland	Only one side - side unspecified	Blank(s)	Distant site(s)/node(s) involved	Blank(s)	50	33	Dead	Dead (attributable to this cancer dx)	2004	23	Positive histology	Yes
40-44 years	Male	White	8700/3: Pheochromocytoma, malignant	C74.1-Medulla of adrenal gland	Left - origin of primary	Unstaged	Blank(s)	Blank(s)	40	153	Alive	Alive or dead of other cause	2000	41	Positive histology	Yes
45-49 years	Male	White	8680/3: Paraganglioma, malignant	C75.4-Carotid body	Left - origin of primary	Blank(s)	Distant site(s)/node(s) involved	Blank(s)	90	54	Dead	Dead (attributable to this cancer dx)	2006	47	Positive histology	Yes
70-74 years	Female	White	8680/3: Paraganglioma, malignant	C72.5-Cranial nerve, NOS	Left - origin of primary	Unstaged	Blank(s)	Blank(s)	0	78	Dead	Dead (attributable to this cancer dx)	2002	70	Positive histology	Yes
25-29 years	Male	White	8680/3: Paraganglioma, malignant	C48.0-Retroperitoneum	Not a paired site	Distant	Distant site(s)/node(s) involved	Blank(s)	0	139	Alive	Alive or dead of other cause	2005	27	Positive histology	Yes
45-49 years	Female	White	8700/3: Pheochromocytoma, malignant	C74.1-Medulla of adrenal gland	Right - origin of primary	Unstaged	Blank(s)	Blank(s)	60	108	Dead	Dead (attributable to this cancer dx)	2000	49	Positive histology	Yes
60-64 years	Female	White	8680/3: Paraganglioma, malignant	C25.0-Head of pancreas	Not a paired site	Regional	Regional by both direct extension and lymph node involvement	Blank(s)	37	135	Alive	Alive or dead of other cause	2005	62	Positive histology	Yes
50-54 years	Male	White	8680/3: Paraganglioma, malignant	C75.5-Aortic body & other paraganglia	Not a paired site	Blank(s)	Distant site(s)/node(s) involved	Blank(s)	0	5	Dead	Dead (attributable to this cancer dx)	2006	52	Positive histology	Yes
65-69 years	Female	White	8700/3: Pheochromocytoma, malignant	C74.9-Adrenal gland, NOS	Left - origin of primary	Blank(s)	Distant site(s)/node(s) involved	Blank(s)	0	0	Dead	Dead (attributable to this cancer dx)	2006	67	Positive histology	Yes
65-69 years	Female	White	8700/3: Pheochromocytoma, malignant	C74.9-Adrenal gland, NOS	Left - origin of primary	Blank(s)	Regional by direct extension only	Blank(s)	40	117	Alive	Alive or dead of other cause	2006	66	Positive histology	Yes
35-39 years	Female	White	8700/3: Pheochromocytoma, malignant	C74.1-Medulla of adrenal gland	Right - origin of primary	Localized	Blank(s)	Blank(s)	40	80	Dead	Dead (attributable to this cancer dx)	2003	36	Positive histology	Yes
70-74 years	Female	White	8700/3: Pheochromocytoma, malignant	C74.0-Cortex of adrenal gland	Paired site, but no information concerning laterality	Blank(s)	Unknown/unstaged/unspecified/DCO	Blank(s)	99	Unknown	Dead	Alive or dead of other cause	2005	74	Unknown	Yes
45-49 years	Female	White	8680/3: Paraganglioma, malignant	C64.9-Kidney, NOS	Left - origin of primary	Localized	Localized only	Blank(s)	30	118	Alive	Alive or dead of other cause	2007	49	Positive histology	Yes
45-49 years	Female	White	8700/3: Pheochromocytoma, malignant	C74.9-Adrenal gland, NOS	Left - origin of primary	Blank(s)	Unknown/unstaged/unspecified/DCO	Blank(s)	90	125	Alive	Alive or dead of other cause	2006	49	Positive histology	Yes
25-29 years	Male	White	8700/3: Pheochromocytoma, malignant	C74.9-Adrenal gland, NOS	Left - origin of primary	Unstaged	Blank(s)	Blank(s)	90	108	Dead	Dead (attributable to this cancer dx)	2000	27	Positive histology	Yes
80-84 years	Female	White	8700/3: Pheochromocytoma, malignant	C74.1-Medulla of adrenal gland	Right - origin of primary	Blank(s)	Distant site(s)/node(s) involved	Blank(s)	40	3	Dead	Dead (attributable to this cancer dx)	2007	82	Positive histology	Yes
65-69 years	Female	White	8700/3: Pheochromocytoma, malignant	C74.9-Adrenal gland, NOS	Right - origin of primary	Blank(s)	Regional lymph nodes involved only	Blank(s)	27	119	Alive	Alive or dead of other cause	2007	69	Positive histology	Yes
65-69 years	Male	White	8700/3: Pheochromocytoma, malignant	C74.9-Adrenal gland, NOS	Right - origin of primary	Blank(s)	Localized only	Blank(s)	40	60	Alive	Alive or dead of other cause	2007	65	Positive histology	Yes
20-24 years	Male	Other (American Indian/AK Native, Asian/Pacific Islander)	8680/3: Paraganglioma, malignant	C67.9-Bladder, NOS	Not a paired site	Localized	Blank(s)	Blank(s)	30	192	Alive	Alive or dead of other cause	2000	24	Positive histology	Yes
35-39 years	Female	White	8680/3: Paraganglioma, malignant	C47.9-Autonomic nervous system, NOS	Not a paired site	Distant	Distant site(s)/node(s) involved	Blank(s)	0	77	Dead	Dead (attributable to this cancer dx)	2007	39	Positive histology	Yes
65-69 years	Male	White	8700/3: Pheochromocytoma, malignant	C74.9-Adrenal gland, NOS	Right - origin of primary	Blank(s)	Localized only	Blank(s)	40	112	Alive	Alive or dead of other cause	2007	65	Positive histology	Yes
55-59 years	Male	Black	8700/3: Pheochromocytoma, malignant	C67.9-Bladder, NOS	Not a paired site	Distant	Distant site(s)/node(s) involved	Blank(s)	60	3	Dead	Dead (attributable to this cancer dx)	2006	58	Positive histology	Yes
40-44 years	Male	Other (American Indian/AK Native, Asian/Pacific Islander)	8680/3: Paraganglioma, malignant	C48.0-Retroperitoneum	Not a paired site	Unstaged	Blank(s)	Blank(s)	20	192	Alive	Alive or dead of other cause	2000	42	Positive histology	Yes
55-59 years	Female	White	8700/3: Pheochromocytoma, malignant	C74.9-Adrenal gland, NOS	Left - origin of primary	Blank(s)	Localized only	Blank(s)	40	107	Alive	Alive or dead of other cause	2007	58	Positive histology	Yes
55-59 years	Male	White	8680/3: Paraganglioma, malignant	C47.3-Periph nerves & autonomic nerv sys: thorax	Not a paired site	Regional	Regional by direct extension only	Blank(s)	0	5	Dead	Dead (attributable to this cancer dx)	2008	58	Positive histology	Yes
65-69 years	Female	White	8700/3: Pheochromocytoma, malignant	C74.9-Adrenal gland, NOS	Right - origin of primary	Blank(s)	Unknown/unstaged/unspecified/DCO	Blank(s)	0	30	Dead	Alive or dead of other cause	2008	67	Clinical diagnosis only	Yes
60-64 years	Male	White	8680/3: Paraganglioma, malignant	C49.0-Conn, subcutaneous, other soft tis: head, face, neck	Not a paired site	Regional	Regional by direct extension only	Blank(s)	0	0	Dead	Dead (attributable to this cancer dx)	2008	63	Positive histology	Yes
40-44 years	Male	White	8680/3: Paraganglioma, malignant	C75.5-Aortic body & other paraganglia	Not a paired site	Blank(s)	Distant site(s)/node(s) involved	Blank(s)	0	57	Dead	Dead (attributable to this cancer dx)	2008	41	Positive histology	Yes
15-19 years	Male	Black	8700/3: Pheochromocytoma, malignant	C74.1-Medulla of adrenal gland	Right - origin of primary	Blank(s)	Distant site(s)/node(s) involved	Blank(s)	0	26	Dead	Dead (attributable to this cancer dx)	2007	17	Positive laboratory test/marker study	Yes
60-64 years	Male	White	8700/3: Pheochromocytoma, malignant	C74.9-Adrenal gland, NOS	Right - origin of primary	Blank(s)	Regional by direct extension only	Blank(s)	40	111	Alive	Alive or dead of other cause	2007	60	Positive histology	Yes
70-74 years	Female	White	8700/3: Pheochromocytoma, malignant	C74.9-Adrenal gland, NOS	Right - origin of primary	Blank(s)	Regional by direct extension only	Blank(s)	30	80	Alive	Alive or dead of other cause	2010	71	Positive histology	Yes
70-74 years	Female	Other (American Indian/AK Native, Asian/Pacific Islander)	8700/3: Pheochromocytoma, malignant	C74.9-Adrenal gland, NOS	Left - origin of primary	Blank(s)	Localized only	Blank(s)	30	102	Alive	Alive or dead of other cause	2008	72	Positive histology	Yes
60-64 years	Female	White	8700/3: Pheochromocytoma, malignant	C74.9-Adrenal gland, NOS	Left - origin of primary	Blank(s)	Localized only	Blank(s)	27	100	Alive	Alive or dead of other cause	2008	63	Positive histology	Yes
55-59 years	Male	White	8680/3: Paraganglioma, malignant	C75.4-Carotid body	Right - origin of primary	Blank(s)	Regional lymph nodes involved only	Blank(s)	30	95	Alive	N/A not first tumor	2009	58	Positive histology	No
65-69 years	Male	White	8680/3: Paraganglioma, malignant	C49.4-Conn, subcutaneous, other soft tis: abdomen	Not a paired site	Distant	Distant site(s)/node(s) involved	Blank(s)	0	50	Dead	Dead (attributable to this cancer dx)	2004	68	Unknown	Yes
55-59 years	Male	White	8693/3: Extra-adrenal paraganglioma, malignant	C47.9-Autonomic nervous system, NOS	Not a paired site	Distant	Distant site(s)/node(s) involved	Blank(s)	0	76	Dead	Alive or dead of other cause	2008	59	Positive histology	Yes
40-44 years	Female	White	8700/3: Pheochromocytoma, malignant	C74.9-Adrenal gland, NOS	Right - origin of primary	Blank(s)	Localized only	Blank(s)	20	104	Alive	Alive or dead of other cause	2008	43	Positive histology	Yes
40-44 years	Male	White	8700/3: Pheochromocytoma, malignant	C74.9-Adrenal gland, NOS	Right - origin of primary	Blank(s)	Regional by both direct extension and lymph node involvement	Blank(s)	0	0	Dead	Dead (attributable to this cancer dx)	2008	42	Positive histology	Yes
65-69 years	Male	White	8680/3: Paraganglioma, malignant	C75.4-Carotid body	Right - origin of primary	Blank(s)	Distant site(s)/node(s) involved	Blank(s)	0	12	Dead	N/A not first tumor	2013	67	Positive histology	No
45-49 years	Male	White	8693/3: Extra-adrenal paraganglioma, malignant	C75.5-Aortic body & other paraganglia	Not a paired site	Blank(s)	Distant site(s)/node(s) involved	Blank(s)	0	101	Alive	Alive or dead of other cause	2008	46	Positive histology	Yes
15-19 years	Female	White	8700/3: Pheochromocytoma, malignant	C74.9-Adrenal gland, NOS	Left - origin of primary	Blank(s)	Localized only	Blank(s)	30	99	Alive	Alive or dead of other cause	2008	19	Positive histology	Yes
15-19 years	Female	White	8700/3: Pheochromocytoma, malignant	C74.9-Adrenal gland, NOS	Right - origin of primary	Blank(s)	Localized only	Blank(s)	30	99	Alive	N/A not first tumor	2008	19	Positive histology	No
80-84 years	Female	White	8700/3: Pheochromocytoma, malignant	C74.9-Adrenal gland, NOS	Left - origin of primary	Blank(s)	Regional lymph nodes involved only	Blank(s)	20	12	Dead	N/A not first tumor	2009	81	Positive histology	No
20-24 years	Female	Other (American Indian/AK Native, Asian/Pacific Islander)	8700/3: Pheochromocytoma, malignant	C74.1-Medulla of adrenal gland	Left - origin of primary	Blank(s)	Distant site(s)/node(s) involved	Blank(s)	0	48	Dead	Dead (attributable to this cancer dx)	2008	21	Positive histology	Yes
50-54 years	Female	White	8680/3: Paraganglioma, malignant	C67.4-Posterior wall of bladder	Not a paired site	Regional	Regional lymph nodes involved only	Blank(s)	61	96	Alive	Alive or dead of other cause	2008	51	Positive histology	Yes
80-84 years	Male	White	8680/3: Paraganglioma, malignant	C75.4-Carotid body	Left - origin of primary	Blank(s)	Unknown/unstaged/unspecified/DCO	Blank(s)	27	73	Dead	Dead (attributable to this cancer dx)	2005	81	Positive histology	Yes
55-59 years	Male	White	8700/3: Pheochromocytoma, malignant	C41.2-Vertebral column	Not a paired site	Distant	Distant site(s)/node(s) involved	Blank(s)	25	95	Alive	Alive or dead of other cause	2009	57	Positive histology	Yes
25-29 years	Male	White	8680/3: Paraganglioma, malignant	C48.0-Retroperitoneum	Not a paired site	Distant	Distant site(s)/node(s) involved	Blank(s)	60	25	Dead	Dead (attributable to this cancer dx)	2008	28	Positive histology	Yes
45-49 years	Female	White	8700/3: Pheochromocytoma, malignant	C74.1-Medulla of adrenal gland	Right - origin of primary	Blank(s)	Localized only	Blank(s)	30	83	Dead	Dead (attributable to this cancer dx)	2005	49	Positive histology	Yes
60-64 years	Female	Other (American Indian/AK Native, Asian/Pacific Islander)	8700/3: Pheochromocytoma, malignant	C74.9-Adrenal gland, NOS	Left - origin of primary	Blank(s)	Distant site(s)/node(s) involved	Blank(s)	27	103	Alive	Alive or dead of other cause	2008	61	Positive histology	Yes
55-59 years	Male	White	8680/3: Paraganglioma, malignant	C75.4-Carotid body	Right - origin of primary	Blank(s)	Regional lymph nodes involved only	Blank(s)	30	90	Alive	Alive or dead of other cause	2009	55	Positive histology	Yes
50-54 years	Male	Other (American Indian/AK Native, Asian/Pacific Islander)	8680/3: Paraganglioma, malignant	C48.0-Retroperitoneum	Not a paired site	Distant	Distant site(s)/node(s) involved	Blank(s)	0	39	Dead	Dead (attributable to this cancer dx)	2009	52	Positive histology	Yes
60-64 years	Female	White	8680/3: Paraganglioma, malignant	C75.5-Aortic body & other paraganglia	Right - origin of primary	Blank(s)	Localized only	Blank(s)	27	80	Alive	N/A not first tumor	2010	60	Positive histology	No
60-64 years	Male	Black	8700/3: Pheochromocytoma, malignant	C74.9-Adrenal gland, NOS	Left - origin of primary	Blank(s)	Regional by direct extension only	Blank(s)	40	39	Dead	Dead (attributable to this cancer dx)	2006	64	Positive histology	Yes
50-54 years	Male	Black	8700/3: Pheochromocytoma, malignant	C74.9-Adrenal gland, NOS	Left - origin of primary	Blank(s)	Unknown/unstaged/unspecified/DCO	Blank(s)	0	8	Dead	N/A not first tumor	2009	52	Positive exfoliative cytology, no positive histology	No
65-69 years	Female	White	8700/3: Pheochromocytoma, malignant	C74.9-Adrenal gland, NOS	Right - origin of primary	Blank(s)	Distant site(s)/node(s) involved	Blank(s)	0	76	Alive	N/A not first tumor	2010	68	Positive histology	No
45-49 years	Female	White	8700/3: Pheochromocytoma, malignant	C74.9-Adrenal gland, NOS	Right - origin of primary	Blank(s)	Localized only	Blank(s)	40	85	Alive	Alive or dead of other cause	2009	47	Positive histology	Yes
60-64 years	Male	White	8700/3: Pheochromocytoma, malignant	C74.9-Adrenal gland, NOS	Left - origin of primary	Blank(s)	Localized only	Blank(s)	30	85	Alive	N/A not first tumor	2009	61	Positive histology	No
60-64 years	Male	White	8700/3: Pheochromocytoma, malignant	C74.1-Medulla of adrenal gland	Left - origin of primary	Blank(s)	Localized only	Blank(s)	90	133	Alive	N/A not first tumor	2005	63	Positive histology	No
55-59 years	Male	White	8700/3: Pheochromocytoma, malignant	C74.9-Adrenal gland, NOS	Left - origin of primary	Blank(s)	Localized only	Blank(s)	30	84	Alive	Alive or dead of other cause	2009	55	Positive histology	Yes
30-34 years	Male	White	8680/3: Paraganglioma, malignant	C17.0-Duodenum	Not a paired site	Regional	Regional lymph nodes involved only	Blank(s)	30	84	Alive	Alive or dead of other cause	2009	33	Positive histology	Yes
60-64 years	Female	White	8700/3: Pheochromocytoma, malignant	C74.9-Adrenal gland, NOS	Right - origin of primary	Blank(s)	Localized only	Blank(s)	40	84	Alive	Alive or dead of other cause	2009	61	Positive histology	Yes
50-54 years	Female	White	8680/3: Paraganglioma, malignant	C49.0-Conn, subcutaneous, other soft tis: head, face, neck	Right - origin of primary	Regional	Regional lymph nodes involved only	Blank(s)	25	83	Alive	Alive or dead of other cause	2010	52	Positive histology	Yes
70-74 years	Male	Black	8700/3: Pheochromocytoma, malignant	C74.1-Medulla of adrenal gland	Left - origin of primary	Blank(s)	Localized only	Blank(s)	20	40	Dead	Dead (attributable to this cancer dx)	2006	71	Positive histology	Yes
70-74 years	Female	Other (American Indian/AK Native, Asian/Pacific Islander)	8700/3: Pheochromocytoma, malignant	C74.9-Adrenal gland, NOS	Left - origin of primary	Blank(s)	Localized only	Blank(s)	30	79	Alive	Alive or dead of other cause	2010	74	Positive histology	Yes
45-49 years	Male	White	8680/3: Paraganglioma, malignant	C48.0-Retroperitoneum	Not a paired site	Distant	Distant site(s)/node(s) involved	Blank(s)	0	1	Dead	Dead (attributable to this cancer dx)	2010	47	Positive histology	Yes
65-69 years	Female	Other (American Indian/AK Native, Asian/Pacific Islander)	8700/3: Pheochromocytoma, malignant	C74.9-Adrenal gland, NOS	Right - origin of primary	Blank(s)	Localized only	Blank(s)	40	78	Alive	Alive or dead of other cause	2010	65	Positive histology	Yes
55-59 years	Male	White	8680/3: Paraganglioma, malignant	C25.0-Head of pancreas	Not a paired site	Regional	Regional by both direct extension and lymph node involvement	Blank(s)	70	74	Alive	Alive or dead of other cause	2010	55	Positive histology	Yes
15-19 years	Female	White	8700/3: Pheochromocytoma, malignant	C74.1-Medulla of adrenal gland	Left - origin of primary	Blank(s)	Localized only	Blank(s)	30	143	Alive	Alive or dead of other cause	2005	15	Positive histology	Yes
55-59 years	Female	White	8700/3: Pheochromocytoma, malignant	C74.1-Medulla of adrenal gland	Right - origin of primary	Blank(s)	Localized only	Blank(s)	40	73	Alive	Alive or dead of other cause	2010	55	Positive histology	Yes
15-19 years	Female	Black	8680/3: Paraganglioma, malignant	C75.5-Aortic body & other paraganglia	Not a paired site	Blank(s)	Regional by both direct extension and lymph node involvement	Blank(s)	30	73	Alive	Alive or dead of other cause	2010	18	Positive histology	Yes
65-69 years	Female	White	8700/3: Pheochromocytoma, malignant	C64.9-Kidney, NOS	Left - origin of primary	Regional	Regional by direct extension only	Blank(s)	50	70	Alive	Alive or dead of other cause	2011	67	Positive histology	Yes
60-64 years	Male	White	8700/3: Pheochromocytoma, malignant	C74.9-Adrenal gland, NOS	Right - origin of primary	Blank(s)	Unknown/unstaged/unspecified/DCO	Blank(s)	40	84	Alive	N/A not first tumor	2009	60	Positive histology	No
25-29 years	Female	White	8680/3: Paraganglioma, malignant	C75.4-Carotid body	Right - origin of primary	Blank(s)	Distant site(s)/node(s) involved	Blank(s)	30	70	Alive	Alive or dead of other cause	2010	25	Positive histology	Yes
35-39 years	Male	White	8680/3: Paraganglioma, malignant	C75.5-Aortic body & other paraganglia	Not a paired site	Blank(s)	Distant site(s)/node(s) involved	Blank(s)	90	45	Dead	Dead (attributable to this cancer dx)	2010	39	Positive histology	Yes
60-64 years	Male	White	8700/3: Pheochromocytoma, malignant	C74.1-Medulla of adrenal gland	Left - origin of primary	Blank(s)	Localized only	Blank(s)	40	68	Alive	N/A not first tumor	2011	60	Positive histology	No
65-69 years	Male	White	8680/3: Paraganglioma, malignant	C75.4-Carotid body	Left - origin of primary	Blank(s)	Distant site(s)/node(s) involved	Blank(s)	0	2	Dead	Dead (attributable to this cancer dx)	2011	69	Positive histology	Yes
15-19 years	Male	White	8700/3: Pheochromocytoma, malignant	C74.9-Adrenal gland, NOS	Right - origin of primary	Blank(s)	Distant site(s)/node(s) involved	Blank(s)	0	7	Dead	Dead (attributable to this cancer dx)	2011	19	Positive histology	Yes
30-34 years	Male	White	8700/3: Pheochromocytoma, malignant	C74.1-Medulla of adrenal gland	Left - origin of primary	Blank(s)	Unknown/unstaged/unspecified/DCO	Blank(s)	50	125	Alive	Alive or dead of other cause	2006	32	Positive histology	Yes
75-79 years	Male	White	8700/3: Pheochromocytoma, malignant	C74.1-Medulla of adrenal gland	Right - origin of primary	Blank(s)	Distant site(s)/node(s) involved	Blank(s)	0	13	Dead	Dead (attributable to this cancer dx)	2010	78	Radiography without microscopic confirm	Yes
75-79 years	Male	White	8680/3: Paraganglioma, malignant	C80.9-Unknown primary site	Not a paired site	Unstaged	Unknown/unstaged/unspecified/DCO	Blank(s)	98	78	Alive	Alive or dead of other cause	2010	75	Positive histology	Yes
30-34 years	Male	White	8680/3: Paraganglioma, malignant	C71.8-Overlapping lesion of brain	Right - origin of primary	Unstaged	Distant site(s)/node(s) involved	Blank(s)	30	20	Dead	Alive or dead of other cause	2011	32	Positive histology	Yes
45-49 years	Male	White	8700/3: Pheochromocytoma, malignant	C74.9-Adrenal gland, NOS	Right - origin of primary	Blank(s)	Distant site(s)/node(s) involved	Blank(s)	60	65	Alive	Alive or dead of other cause	2011	46	Positive histology	Yes
45-49 years	Male	White	8700/3: Pheochromocytoma, malignant	C74.9-Adrenal gland, NOS	Left - origin of primary	Blank(s)	Localized only	Blank(s)	30	48	Dead	Dead (attributable to this cancer dx)	2009	49	Positive histology	Yes
30-34 years	Male	White	8700/3: Pheochromocytoma, malignant	C74.9-Adrenal gland, NOS	Left - origin of primary	Blank(s)	Localized only	Blank(s)	40	5	Alive	Alive or dead of other cause	2012	31	Positive histology	Yes
25-29 years	Female	White	8680/3: Paraganglioma, malignant	C75.4-Carotid body	Left - origin of primary	Blank(s)	Regional lymph nodes involved only	Blank(s)	27	57	Alive	Alive or dead of other cause	2012	28	Positive histology	Yes
35-39 years	Male	White	8680/3: Paraganglioma, malignant	C48.0-Retroperitoneum	Left - origin of primary	Localized	Localized only	Blank(s)	30	62	Dead	Dead (attributable to this cancer dx)	2010	36	Positive histology	Yes
70-74 years	Male	White	8680/3: Paraganglioma, malignant	C67.9-Bladder, NOS	Not a paired site	Localized	Localized only	Blank(s)	27	41	Alive	N/A not first tumor	2013	70	Positive histology	Yes
45-49 years	Male	White	8680/3: Paraganglioma, malignant	C48.0-Retroperitoneum	Left - origin of primary	Unstaged	Blank(s)	Blank(s)	20	156	Alive	Alive or dead of other cause	2003	46	Positive histology	Yes
70-74 years	Male	White	8700/3: Pheochromocytoma, malignant	C74.9-Adrenal gland, NOS	Right - origin of primary	Blank(s)	Localized only	Blank(s)	27	69	Alive	Alive or dead of other cause	2011	73	Positive histology	Yes
85+ years	Female	Other (American Indian/AK Native, Asian/Pacific Islander)	8700/3: Pheochromocytoma, malignant	C74.9-Adrenal gland, NOS	Right - origin of primary	Blank(s)	Localized only	Blank(s)	0	0	Dead	Dead (attributable to this cancer dx)	2012	90	Radiography without microscopic confirm	Yes
70-74 years	Female	Other (American Indian/AK Native, Asian/Pacific Islander)	8700/3: Pheochromocytoma, malignant	C74.9-Adrenal gland, NOS	Right - origin of primary	Blank(s)	Unknown/unstaged/unspecified/DCO	Blank(s)	30	88	Dead	Dead (attributable to this cancer dx)	2006	70	Positive histology	Yes
70-74 years	Male	Other (American Indian/AK Native, Asian/Pacific Islander)	8700/3: Pheochromocytoma, malignant	C74.9-Adrenal gland, NOS	Left - origin of primary	Blank(s)	Localized only	Blank(s)	40	9	Dead	N/A not first tumor	2012	71	Positive histology	No
60-64 years	Male	White	8700/3: Pheochromocytoma, malignant	C74.1-Medulla of adrenal gland	Right - origin of primary	Blank(s)	Regional by direct extension only	Blank(s)	40	49	Dead	Alive or dead of other cause	2012	60	Positive histology	Yes
45-49 years	Male	White	8693/3: Extra-adrenal paraganglioma, malignant	C49.4-Conn, subcutaneous, other soft tis: abdomen	Left - origin of primary	Regional	Regional by direct extension only	Blank(s)	30	104	Alive	Alive or dead of other cause	2008	49	Positive histology	Yes
70-74 years	Male	White	8680/3: Paraganglioma, malignant	C48.0-Retroperitoneum	Not a paired site	Unstaged	Unknown/unstaged/unspecified/DCO	Blank(s)	40	29	Dead	N/A not first tumor	2013	71	Positive histology	Yes
65-69 years	Male	Other (American Indian/AK Native, Asian/Pacific Islander)	8680/3: Paraganglioma, malignant	C47.6-Periph nerves & autonomic nerv sys: trunk, NOS	Not a paired site	Distant	Distant site(s)/node(s) involved	Blank(s)	0	91	Alive	Alive or dead of other cause	2009	66	Positive exfoliative cytology, no positive histology	Yes
35-39 years	Male	White	8700/3: Pheochromocytoma, malignant	C74.9-Adrenal gland, NOS	Right - origin of primary	Blank(s)	Localized only	Blank(s)	30	141	Alive	Alive or dead of other cause	2005	37	Positive histology	Yes
70-74 years	Male	White	8700/3: Pheochromocytoma, malignant	C74.9-Adrenal gland, NOS	Right - origin of primary	Blank(s)	Distant site(s)/node(s) involved	Blank(s)	0	3	Dead	Alive or dead of other cause	2013	73	Positive histology	Yes
45-49 years	Female	White	8680/3: Paraganglioma, malignant	C75.5-Aortic body & other paraganglia	Right - origin of primary	Blank(s)	Regional by both direct extension and lymph node involvement	Blank(s)	50	36	Alive	Alive or dead of other cause	2013	46	Positive histology	Yes
55-59 years	Male	White	8700/3: Pheochromocytoma, malignant	C74.9-Adrenal gland, NOS	Left - origin of primary	Blank(s)	Localized only	Blank(s)	40	39	Alive	Alive or dead of other cause	2013	55	Positive histology	Yes
05-09 years	Male	White	8680/3: Paraganglioma, malignant	C75.5-Aortic body & other paraganglia	Left - origin of primary	Blank(s)	Regional lymph nodes involved only	Blank(s)	90	28	Alive	Alive or dead of other cause	2014	9	Positive histology	Yes
40-44 years	Female	White	8700/3: Pheochromocytoma, malignant	C74.9-Adrenal gland, NOS	Left - origin of primary	Blank(s)	Unknown/unstaged/unspecified/DCO	Blank(s)	40	40	Alive	Alive or dead of other cause	2013	42	Positive histology	Yes
45-49 years	Male	White	8680/3: Paraganglioma, malignant	C75.4-Carotid body	Right - origin of primary	Blank(s)	Regional lymph nodes involved only	Blank(s)	90	41	Alive	Alive or dead of other cause	2013	48	Positive histology	Yes
25-29 years	Male	Black	8700/3: Pheochromocytoma, malignant	C74.9-Adrenal gland, NOS	Left - origin of primary	Blank(s)	Regional by direct extension only	Blank(s)	40	4	Alive	N/A not first tumor	2014	25	Positive histology	No
65-69 years	Male	Other (American Indian/AK Native, Asian/Pacific Islander)	8700/3: Pheochromocytoma, malignant	C67.9-Bladder, NOS	Not a paired site	Unstaged	Unknown/unstaged/unspecified/DCO	Blank(s)	27	32	Alive	N/A not first tumor	2014	65	Positive histology	No
50-54 years	Male	White	8700/3: Pheochromocytoma, malignant	C74.9-Adrenal gland, NOS	Right - origin of primary	Blank(s)	Localized only	Blank(s)	40	32	Alive	Alive or dead of other cause	2014	53	Positive histology	Yes
70-74 years	Male	White	8700/3: Pheochromocytoma, malignant	C74.9-Adrenal gland, NOS	Right - origin of primary	Blank(s)	Localized only	Blank(s)	40	28	Alive	Alive or dead of other cause	2014	72	Positive histology	Yes
60-64 years	Male	White	8700/3: Pheochromocytoma, malignant	C80.9-Unknown primary site	Not a paired site	Unstaged	Unknown/unstaged/unspecified/DCO	Blank(s)	98	34	Alive	Alive or dead of other cause	2014	60	Positive histology	Yes
25-29 years	Male	White	8680/3: Paraganglioma, malignant	C75.5-Aortic body & other paraganglia	Not a paired site	Blank(s)	Distant site(s)/node(s) involved	Blank(s)	60	23	Dead	Dead (attributable to this cancer dx)	2014	29	Positive histology	Yes
10-14 years	Female	White	8680/3: Paraganglioma, malignant	C47.0-Periph nerves & autonomic nerv sys: head, face, neck	Left - origin of primary	Regional	Regional by both direct extension and lymph node involvement	Blank(s)	0	25	Alive	Alive or dead of other cause	2014	14	Positive histology	Yes
75-79 years	Female	Black	8680/3: Paraganglioma, malignant	C76.0-Head, face or neck, NOS	Left - origin of primary	Unstaged	Unknown/unstaged/unspecified/DCO	Blank(s)	98	30	Alive	Alive or dead of other cause	2014	78	Radiography without microscopic confirm	Yes
35-39 years	Female	White	8700/3: Pheochromocytoma, malignant	C67.4-Posterior wall of bladder	Not a paired site	Unstaged	Unknown/unstaged/unspecified/DCO	Blank(s)	27	20	Alive	Alive or dead of other cause	2015	36	Positive histology	Yes
75-79 years	Female	White	8700/3: Pheochromocytoma, malignant	C74.1-Medulla of adrenal gland	Right - origin of primary	Blank(s)	Distant site(s)/node(s) involved	Blank(s)	0	59	Dead	Dead (attributable to this cancer dx)	2008	79	Positive histology	Yes
25-29 years	Male	Other (American Indian/AK Native, Asian/Pacific Islander)	8700/3: Pheochromocytoma, malignant	C74.9-Adrenal gland, NOS	Left - origin of primary	Blank(s)	Distant site(s)/node(s) involved	Blank(s)	40	2	Dead	Dead (attributable to this cancer dx)	2014	26	Positive histology	Yes
30-34 years	Male	White	8693/3: Extra-adrenal paraganglioma, malignant	C47.9-Autonomic nervous system, NOS	Paired site, but no information concerning laterality	Unstaged	Unknown/unstaged/unspecified/DCO	Blank(s)	99	Unknown	Dead	Alive or dead of other cause	2013	31	Unknown	Yes
50-54 years	Female	White	8680/3: Paraganglioma, malignant	C75.4-Carotid body	Right - origin of primary	Blank(s)	Distant site(s)/node(s) involved	Blank(s)	0	19	Alive	Alive or dead of other cause	2015	51	Positive histology	Yes
55-59 years	Female	Black	8680/3: Paraganglioma, malignant	C75.4-Carotid body	Left - origin of primary	Blank(s)	Localized only	Blank(s)	0	25	Alive	Alive or dead of other cause	2014	57	Positive histology	Yes
65-69 years	Female	White	8680/3: Paraganglioma, malignant	C49.0-Conn, subcutaneous, other soft tis: head, face, neck	Not a paired site	Regional	Regional by direct extension only	Blank(s)	0	27	Alive	Alive or dead of other cause	2014	65	Unknown	Yes
55-59 years	Female	White	8680/3: Paraganglioma, malignant	C16.1-Fundus of stomach	Not a paired site	Localized	Localized only	Blank(s)	27	3	Alive	Alive or dead of other cause	2015	55	Positive histology	Yes
05-09 years	Male	White	8700/3: Pheochromocytoma, malignant	C74.9-Adrenal gland, NOS	Left - origin of primary	Blank(s)	Localized only	Blank(s)	60	5	Alive	Alive or dead of other cause	2015	9	Positive histology	Yes
35-39 years	Female	White	8693/3: Extra-adrenal paraganglioma, malignant	C75.4-Carotid body	Left - origin of primary	Blank(s)	Distant site(s)/node(s) involved	Blank(s)	0	22	Alive	Alive or dead of other cause	2015	38	Positive histology	Yes
50-54 years	Female	White	8680/3: Paraganglioma, malignant	C48.0-Retroperitoneum	Left - origin of primary	Distant	Distant site(s)/node(s) involved	Blank(s)	0	16	Alive	Alive or dead of other cause	2015	50	Positive histology	Yes
60-64 years	Male	White	8700/3: Pheochromocytoma, malignant	C80.9-Unknown primary site	Not a paired site	Unstaged	Unknown/unstaged/unspecified/DCO	Blank(s)	98	14	Alive	N/A not first tumor	2015	60	Positive histology	No
40-44 years	Female	Other (American Indian/AK Native, Asian/Pacific Islander)	8700/3: Pheochromocytoma, malignant	C74.9-Adrenal gland, NOS	Right - origin of primary	Blank(s)	Localized only	Blank(s)	0	7	Dead	N/A not first tumor	2015	44	Positive histology	No
45-49 years	Male	White	8680/3: Paraganglioma, malignant	C75.5-Aortic body & other paraganglia	Right - origin of primary	Blank(s)	Unknown/unstaged/unspecified/DCO	Blank(s)	20	79	Alive	Alive or dead of other cause	2010	48	Positive histology	Yes
45-49 years	Male	Black	8700/3: Pheochromocytoma, malignant	C74.9-Adrenal gland, NOS	Left - origin of primary	Blank(s)	Localized only	Blank(s)	40	7	Alive	N/A not first tumor	2016	49	Positive histology	No
45-49 years	Female	White	8680/3: Paraganglioma, malignant	C75.4-Carotid body	Right - origin of primary	Blank(s)	Regional lymph nodes involved only	Blank(s)	30	0	Alive	Alive or dead of other cause	2015	46	Positive histology	Yes
55-59 years	Male	White	8680/3: Paraganglioma, malignant	C38.1-Anterior mediastinum	Not a paired site	Blank(s)	Distant site(s)/node(s) involved	Blank(s)	0	14	Alive	Alive or dead of other cause	2015	59	Positive histology	Yes
50-54 years	Male	Unknown	8700/3: Pheochromocytoma, malignant	C74.9-Adrenal gland, NOS	Right - origin of primary	Blank(s)	Localized only	Blank(s)	40	13	Alive	Alive or dead of other cause	2015	54	Positive histology	Yes
30-34 years	Male	White	8680/3: Paraganglioma, malignant	C80.9-Unknown primary site	Not a paired site	Unstaged	Unknown/unstaged/unspecified/DCO	Blank(s)	98	12	Alive	Alive or dead of other cause	2015	33	Positive histology	Yes
85+ years	Male	White	8680/3: Paraganglioma, malignant	C75.5-Aortic body & other paraganglia	Left - origin of primary	Blank(s)	Unknown/unstaged/unspecified/DCO	Blank(s)	99	Unknown	Dead	Dead (attributable to this cancer dx)	2014	86	Unknown	Yes
70-74 years	Male	Unknown	8693/3: Extra-adrenal paraganglioma, malignant	C23.9-Gallbladder	Not a paired site	Unstaged	Unknown/unstaged/unspecified/DCO	Blank(s)	0	21	Alive	Alive or dead of other cause	2015	72	Positive histology	Yes
35-39 years	Female	White	8700/3: Pheochromocytoma, malignant	C74.1-Medulla of adrenal gland	Left - origin of primary	Blank(s)	Regional by direct extension only	Blank(s)	40	6	Alive	Alive or dead of other cause	2016	35	Positive histology	Yes
40-44 years	Male	White	8700/3: Pheochromocytoma, malignant	C74.9-Adrenal gland, NOS	Right - origin of primary	Blank(s)	Localized only	Blank(s)	30	3	Alive	Alive or dead of other cause	2016	43	Positive histology	Yes
25-29 years	Male	Unknown	8700/3: Pheochromocytoma, malignant	C48.0-Retroperitoneum	Not a paired site	Unstaged	Unknown/unstaged/unspecified/DCO	Blank(s)	30	139	Alive	Alive or dead of other cause	2005	27	Positive histology	Yes
70-74 years	Female	Other (American Indian/AK Native, Asian/Pacific Islander)	8700/3: Pheochromocytoma, malignant	C74.9-Adrenal gland, NOS	Left - origin of primary	Blank(s)	Localized only	Blank(s)	40	4	Alive	Alive or dead of other cause	2016	74	Positive histology	Yes
15-19 years	Female	White	8700/3: Pheochromocytoma, malignant	C49.4-Conn, subcutaneous, other soft tis: abdomen	Left - origin of primary	Blank(s)	Localized only	Blank(s)	90	4	Alive	Alive or dead of other cause	2016	17	Positive histology	Yes
70-74 years	Female	White	8680/3: Paraganglioma, malignant	C38.3-Mediastinum, NOS	Not a paired site	Blank(s)	Localized only	Blank(s)	0	1	Alive	Alive or dead of other cause	2016	73	Positive histology	Yes
55-59 years	Male	White	8693/3: Extra-adrenal paraganglioma, malignant	C48.0-Retroperitoneum	Not a paired site	Blank(s)	Regional lymph nodes involved only	Blank(s)	30	0	Alive	Alive or dead of other cause	2016	56	Positive histology	Yes
25-29 years	Male	White	8700/3: Pheochromocytoma, malignant	C74.9-Adrenal gland, NOS	Right - origin of primary	Blank(s)	Localized only	Blank(s)	30	3	Alive	Alive or dead of other cause	2016	28	Positive histology	Yes
60-64 years	Male	White	8700/3: Pheochromocytoma, malignant	C74.9-Adrenal gland, NOS	Right - origin of primary	Blank(s)	Regional lymph nodes involved only	Blank(s)	40	1	Alive	Alive or dead of other cause	2016	64	Positive histology	Yes
80-84 years	Male	White	8680/3: Paraganglioma, malignant	C80.9-Unknown primary site	Not a paired site	Blank(s)	Unknown/unstaged/unspecified/DCO	Blank(s)	98	4	Alive	Alive or dead of other cause	2016	81	Positive histology	Yes
65-69 years	Male	White	8680/3: Paraganglioma, malignant	C48.0-Retroperitoneum	Not a paired site	Blank(s)	Distant site(s)/node(s) involved	Blank(s)	20	0	Alive	Alive or dead of other cause	2016	66	Positive histology	Yes
45-49 years	Male	White	8700/3: Pheochromocytoma, malignant	C74.1-Medulla of adrenal gland	Left - origin of primary	Blank(s)	Unknown/unstaged/unspecified/DCO	Blank(s)	40	125	Alive	Alive or dead of other cause	2006	47	Positive histology	Yes
40-44 years	Male	White	8680/3: Paraganglioma, malignant	C49.3-Conn, subcutaneous, other soft tis: thorax	Left - origin of primary	Unstaged	Unknown/unstaged/unspecified/DCO	Blank(s)	25	63	Alive	Alive or dead of other cause	2011	43	Positive histology	Yes
45-49 years	Male	White	8700/3: Pheochromocytoma, malignant	C74.9-Adrenal gland, NOS	Right - origin of primary	Blank(s)	Unknown/unstaged/unspecified/DCO	Blank(s)	90	137	Alive	Alive or dead of other cause	2005	48	Positive histology	Yes
30-34 years	Female	White	8700/3: Pheochromocytoma, malignant	C74.9-Adrenal gland, NOS	Left - origin of primary	Blank(s)	Localized only	Blank(s)	40	110	Alive	Alive or dead of other cause	2007	34	Positive histology	Yes
50-54 years	Male	White	8693/3: Extra-adrenal paraganglioma, malignant	C74.9-Adrenal gland, NOS	Left - origin of primary	Blank(s)	Unknown/unstaged/unspecified/DCO	Blank(s)	30	1	Alive	Alive or dead of other cause	2016	53	Positive histology	Yes
35-39 years	Male	White	8700/3: Pheochromocytoma, malignant	C74.9-Adrenal gland, NOS	Left - origin of primary	Blank(s)	Regional by direct extension only	Blank(s)	30	86	Dead	N/A not first tumor	2007	35	Positive histology	No
35-39 years	Male	White	8700/3: Pheochromocytoma, malignant	C74.9-Adrenal gland, NOS	Right - origin of primary	Blank(s)	Localized only	Blank(s)	40	86	Dead	N/A not first tumor	2007	35	Positive histology	No
50-54 years	Female	White	8700/3: Pheochromocytoma, malignant	C74.9-Adrenal gland, NOS	Right - origin of primary	Regional	Blank(s)	Blank(s)	40	201	Alive	Alive or dead of other cause	2000	52	Positive histology	Yes
50-54 years	Female	White	8700/3: Pheochromocytoma, malignant	C74.1-Medulla of adrenal gland	Left - origin of primary	Localized	Blank(s)	Blank(s)	40	50	Dead	Alive or dead of other cause	2001	54	Positive histology	Yes
55-59 years	Female	White	8700/3: Pheochromocytoma, malignant	C74.9-Adrenal gland, NOS	Left - origin of primary	Unstaged	Blank(s)	Blank(s)	0	165	Alive	N/A not first tumor	2003	57	Positive histology	No
35-39 years	Female	Black	8700/3: Pheochromocytoma, malignant	C74.9-Adrenal gland, NOS	Right - origin of primary	Localized	Blank(s)	Blank(s)	40	57	Dead	Dead (attributable to this cancer dx)	2002	36	Positive histology	Yes
70-74 years	Female	White	8680/3: Paraganglioma, malignant	C75.4-Carotid body	Right - origin of primary	Blank(s)	Regional lymph nodes involved only	Blank(s)	30	153	Alive	Alive or dead of other cause	2004	72	Positive histology	Yes
55-59 years	Male	Black	8693/3: Extra-adrenal paraganglioma, malignant	C48.1-Specified parts of peritoneum	Not a paired site	Regional	Regional by direct extension only	Blank(s)	60	26	Dead	N/A not first tumor	2006	57	Positive histology	Yes
65-69 years	Male	White	8700/3: Pheochromocytoma, malignant	C74.1-Medulla of adrenal gland	Left - origin of primary	Blank(s)	Localized only	Blank(s)	40	127	Alive	Alive or dead of other cause	2006	69	Positive histology	Yes
20-24 years	Female	White	8680/3: Paraganglioma, malignant	C75.4-Carotid body	Bilateral, single primary	Blank(s)	Regional by both direct extension and lymph node involvement	Blank(s)	40	129	Alive	Alive or dead of other cause	2006	22	Positive histology	Yes
55-59 years	Female	White	8700/3: Pheochromocytoma, malignant	C74.9-Adrenal gland, NOS	Paired site, but no information concerning laterality	Blank(s)	Unknown/unstaged/unspecified/DCO	Blank(s)	0	Unknown	Dead	Dead (attributable to this cancer dx)	2006	57	Positive histology	Yes
30-34 years	Male	Black	8680/3: Paraganglioma, malignant	C75.4-Carotid body	Left - origin of primary	Blank(s)	Regional by both direct extension and lymph node involvement	Blank(s)	50	119	Alive	Alive or dead of other cause	2007	32	Positive histology	Yes
60-64 years	Male	White	8680/3: Paraganglioma, malignant	C75.4-Carotid body	Right - origin of primary	Blank(s)	Regional by both direct extension and lymph node involvement	Blank(s)	60	26	Dead	Alive or dead of other cause	2006	60	Positive histology	Yes
60-64 years	Male	White	8680/3: Paraganglioma, malignant	C48.0-Retroperitoneum	Not a paired site	Regional	Regional by direct extension only	Blank(s)	60	80	Dead	Dead (attributable to this cancer dx)	2008	61	Positive histology	Yes
25-29 years	Male	White	8700/3: Pheochromocytoma, malignant	C74.9-Adrenal gland, NOS	Left - origin of primary	Blank(s)	Regional lymph nodes involved only	Blank(s)	40	93	Alive	Alive or dead of other cause	2009	26	Positive histology	Yes
60-64 years	Male	White	8693/3: Extra-adrenal paraganglioma, malignant	C48.0-Retroperitoneum	Not a paired site	Localized	Localized only	Blank(s)	20	60	Dead	Alive or dead of other cause	2010	64	Positive histology	Yes
55-59 years	Male	White	8700/3: Pheochromocytoma, malignant	C74.1-Medulla of adrenal gland	Left - origin of primary	Blank(s)	Regional by direct extension only	Blank(s)	40	86	Alive	Alive or dead of other cause	2009	59	Positive histology	Yes
75-79 years	Female	White	8680/3: Paraganglioma, malignant	C80.9-Unknown primary site	Not a paired site	Unstaged	Unknown/unstaged/unspecified/DCO	Blank(s)	98	53	Dead	Dead (attributable to this cancer dx)	2009	78	Positive histology	Yes
50-54 years	Female	White	8700/3: Pheochromocytoma, malignant	C74.1-Medulla of adrenal gland	Left - origin of primary	Blank(s)	Localized only	Blank(s)	90	131	Dead	Dead (attributable to this cancer dx)	2004	50	Positive histology	Yes
55-59 years	Female	White	8680/3: Paraganglioma, malignant	C41.0-Bones of skull and face and associated joints	Right - origin of primary	Distant	Distant site(s)/node(s) involved	Blank(s)	0	12	Dead	Dead (attributable to this cancer dx)	2011	59	Radiography without microscopic confirm	Yes
55-59 years	Male	Black	8700/3: Pheochromocytoma, malignant	C74.1-Medulla of adrenal gland	Right - origin of primary	Blank(s)	Localized only	Blank(s)	40	46	Alive	Alive or dead of other cause	2013	56	Positive histology	Yes
70-74 years	Male	White	8700/3: Pheochromocytoma, malignant	C74.1-Medulla of adrenal gland	Right - origin of primary	Blank(s)	Localized only	Blank(s)	40	37	Alive	Alive or dead of other cause	2013	70	Positive histology	Yes
50-54 years	Male	White	8700/3: Pheochromocytoma, malignant	C74.1-Medulla of adrenal gland	Right - origin of primary	Blank(s)	Distant site(s)/node(s) involved	Blank(s)	0	0	Dead	Alive or dead of other cause	2011	54	Radiography without microscopic confirm	Yes
40-44 years	Female	White	8700/3: Pheochromocytoma, malignant	C74.1-Medulla of adrenal gland	Left - origin of primary	Unstaged	Blank(s)	Blank(s)	99	135	Dead	Dead (attributable to this cancer dx)	2002	44	Unknown	Yes
35-39 years	Male	White	8700/3: Pheochromocytoma, malignant	C74.1-Medulla of adrenal gland	Left - origin of primary	Blank(s)	Localized only	Blank(s)	30	26	Alive	Alive or dead of other cause	2014	35	Positive histology	Yes
55-59 years	Female	White	8680/3: Paraganglioma, malignant	C38.1-Anterior mediastinum	Not a paired site	Blank(s)	Unknown/unstaged/unspecified/DCO	Blank(s)	20	6	Alive	N/A not first tumor	2016	55	Positive histology	No
35-39 years	Female	White	8680/3: Paraganglioma, malignant	C73.9-Thyroid gland	Not a paired site	Blank(s)	Distant site(s)/node(s) involved	Blank(s)	50	11	Alive	Alive or dead of other cause	2016	38	Positive histology	Yes
40-44 years	Female	Black	8700/3: Pheochromocytoma, malignant	C74.1-Medulla of adrenal gland	Left - origin of primary	Unstaged	Blank(s)	Blank(s)	90	31	Dead	Alive or dead of other cause	2001	41	Positive histology	Yes
65-69 years	Male	Black	8680/3: Paraganglioma, malignant	C75.5-Aortic body & other paraganglia	Not a paired site	Blank(s)	Distant site(s)/node(s) involved	Blank(s)	0	113	Alive	N/A not first tumor	2007	65	Positive histology	No
55-59 years	Female	Other (American Indian/AK Native, Asian/Pacific Islander)	8700/3: Pheochromocytoma, malignant	C74.9-Adrenal gland, NOS	Right - origin of primary	Blank(s)	Distant site(s)/node(s) involved	Blank(s)	40	2	Dead	Dead (attributable to this cancer dx)	2005	59	Positive histology	Yes
50-54 years	Male	White	8680/3: Paraganglioma, malignant	C75.5-Aortic body & other paraganglia	Not a paired site	Distant	Blank(s)	Blank(s)	0	38	Dead	Dead (attributable to this cancer dx)	2001	54	Positive histology	Yes
75-79 years	Female	Black	8680/3: Paraganglioma, malignant	C32.1-Supraglottis	Not a paired site	Blank(s)	Localized only	Blank(s)	25	140	Alive	Alive or dead of other cause	2005	79	Positive histology	Yes
50-54 years	Male	Black	8700/3: Pheochromocytoma, malignant	C74.9-Adrenal gland, NOS	Left - origin of primary	Blank(s)	Distant site(s)/node(s) involved	Blank(s)	50	116	Alive	Alive or dead of other cause	2007	50	Positive histology	Yes
20-24 years	Female	White	8693/3: Extra-adrenal paraganglioma, malignant	C75.5-Aortic body & other paraganglia	Not a paired site	Blank(s)	Localized only	Blank(s)	30	111	Alive	Alive or dead of other cause	2007	20	Positive histology	Yes
40-44 years	Female	Black	8700/3: Pheochromocytoma, malignant	C67.1-Dome of bladder	Not a paired site	Localized	Localized only	Blank(s)	30	84	Dead	Dead (attributable to this cancer dx)	2007	43	Positive histology	Yes
45-49 years	Male	Black	8680/3: Paraganglioma, malignant	C67.9-Bladder, NOS	Not a paired site	Regional	Blank(s)	Blank(s)	30	170	Alive	Alive or dead of other cause	2000	48	Positive histology	Yes
65-69 years	Female	White	8680/3: Paraganglioma, malignant	C10.9-Oropharynx, NOS	Not a paired site	Distant	Distant site(s)/node(s) involved	Blank(s)	0	122	Alive	Alive or dead of other cause	2006	65	Positive exfoliative cytology, no positive histology	Yes
65-69 years	Female	Black	8700/3: Pheochromocytoma, malignant	C74.9-Adrenal gland, NOS	Left - origin of primary	Localized	Blank(s)	Blank(s)	40	81	Dead	Alive or dead of other cause	2000	65	Positive histology	Yes
30-34 years	Male	White	8680/3: Paraganglioma, malignant	C48.0-Retroperitoneum	Not a paired site	Distant	Blank(s)	Blank(s)	0	0	Dead	Alive or dead of other cause	2003	33	Positive exfoliative cytology, no positive histology	Yes
70-74 years	Female	White	8680/3: Paraganglioma, malignant	C34.3-Lower lobe, lung	Left - origin of primary	Localized	Localized only	Blank(s)	21	72	Dead	Alive or dead of other cause	2006	71	Positive histology	Yes
70-74 years	Female	White	8700/3: Pheochromocytoma, malignant	C74.9-Adrenal gland, NOS	Left - origin of primary	Localized	Blank(s)	Blank(s)	60	40	Dead	Alive or dead of other cause	2003	71	Positive histology	Yes
30-34 years	Male	White	8680/3: Paraganglioma, malignant	C75.4-Carotid body	Right - origin of primary	Blank(s)	Regional lymph nodes involved only	Blank(s)	30	103	Dead	Alive or dead of other cause	2007	32	Positive histology	Yes
85+ years	Male	Black	8700/3: Pheochromocytoma, malignant	C74.1-Medulla of adrenal gland	Right - origin of primary	Blank(s)	Distant site(s)/node(s) involved	Blank(s)	0	1	Dead	N/A not first tumor	2005	86	Radiography without microscopic confirm	No
75-79 years	Male	White	8680/3: Paraganglioma, malignant	C75.4-Carotid body	Left - origin of primary	Blank(s)	Distant site(s)/node(s) involved	Blank(s)	99	62	Alive	N/A not first tumor	2011	78	Positive histology	No
55-59 years	Male	White	8680/3: Paraganglioma, malignant	C80.9-Unknown primary site	Not a paired site	Unstaged	Blank(s)	Blank(s)	98	1	Dead	Dead (attributable to this cancer dx)	2000	55	Positive histology	Yes
30-34 years	Male	White	8680/3: Paraganglioma, malignant	C75.4-Carotid body	Right - origin of primary	Unstaged	Blank(s)	Blank(s)	90	175	Alive	Alive or dead of other cause	2002	34	Positive histology	Yes
25-29 years	Female	White	8700/3: Pheochromocytoma, malignant	C74.9-Adrenal gland, NOS	Right - origin of primary	Blank(s)	Localized only	Blank(s)	90	128	Alive	Alive or dead of other cause	2006	25	Positive histology	Yes
45-49 years	Female	White	8700/3: Pheochromocytoma, malignant	C74.9-Adrenal gland, NOS	Left - origin of primary	Blank(s)	Localized only	Blank(s)	90	120	Alive	Alive or dead of other cause	2006	49	Positive histology	Yes
50-54 years	Male	White	8700/3: Pheochromocytoma, malignant	C48.0-Retroperitoneum	Not a paired site	Regional	Regional by direct extension only	Blank(s)	90	144	Alive	Alive or dead of other cause	2004	50	Positive histology	Yes
75-79 years	Female	White	8700/3: Pheochromocytoma, malignant	C74.9-Adrenal gland, NOS	Left - origin of primary	Blank(s)	Localized only	Blank(s)	90	118	Alive	Alive or dead of other cause	2007	78	Positive histology	Yes
65-69 years	Female	Black	8700/3: Pheochromocytoma, malignant	C67.3-Anterior wall of bladder	Not a paired site	Localized	Localized only	Blank(s)	27	101	Alive	Alive or dead of other cause	2008	65	Positive histology	Yes
45-49 years	Female	Black	8680/3: Paraganglioma, malignant	C73.9-Thyroid gland	Not a paired site	Localized	Localized only	Blank(s)	26	96	Alive	Alive or dead of other cause	2008	46	Positive histology	Yes
35-39 years	Female	White	8700/3: Pheochromocytoma, malignant	C74.1-Medulla of adrenal gland	Right - origin of primary	Blank(s)	Distant site(s)/node(s) involved	Blank(s)	0	0	Dead	Dead (attributable to this cancer dx)	2009	37	Positive histology	Yes
60-64 years	Male	White	8700/3: Pheochromocytoma, malignant	C74.9-Adrenal gland, NOS	Left - origin of primary	Blank(s)	Distant site(s)/node(s) involved	Blank(s)	0	51	Dead	Dead (attributable to this cancer dx)	2009	63	Positive histology	Yes
70-74 years	Female	White	8700/3: Pheochromocytoma, malignant	C74.1-Medulla of adrenal gland	Right - origin of primary	Blank(s)	Regional by direct extension only	Blank(s)	30	85	Alive	Alive or dead of other cause	2009	70	Positive histology	Yes
20-24 years	Male	Black	8700/3: Pheochromocytoma, malignant	C74.1-Medulla of adrenal gland	Right - origin of primary	Blank(s)	Distant site(s)/node(s) involved	Blank(s)	0	67	Dead	Alive or dead of other cause	2011	21	Clinical diagnosis only	Yes
30-34 years	Female	Black	8700/3: Pheochromocytoma, malignant	C74.9-Adrenal gland, NOS	Right - origin of primary	Blank(s)	Localized only	Blank(s)	60	26	Alive	Alive or dead of other cause	2011	30	Positive histology	Yes
20-24 years	Male	Black	8700/3: Pheochromocytoma, malignant	C74.9-Adrenal gland, NOS	Left - origin of primary	Blank(s)	Localized only	Blank(s)	40	60	Alive	N/A not first tumor	2011	23	Positive histology	No
45-49 years	Male	Black	8700/3: Pheochromocytoma, malignant	C74.9-Adrenal gland, NOS	Left - origin of primary	Blank(s)	Localized only	Blank(s)	30	66	Alive	Alive or dead of other cause	2011	46	Positive histology	Yes
60-64 years	Male	White	8700/3: Pheochromocytoma, malignant	C74.9-Adrenal gland, NOS	Right - origin of primary	Blank(s)	Distant site(s)/node(s) involved	Blank(s)	40	27	Dead	N/A not first tumor	2012	64	Positive histology	No
30-34 years	Female	Black	8680/3: Paraganglioma, malignant	C75.4-Carotid body	Right - origin of primary	Blank(s)	Regional lymph nodes involved only	Blank(s)	30	57	Alive	Alive or dead of other cause	2012	30	Positive histology	Yes
50-54 years	Male	Black	8700/3: Pheochromocytoma, malignant	C48.0-Retroperitoneum	Only one side - side unspecified	Localized	Localized only	Blank(s)	27	23	Alive	Alive or dead of other cause	2012	52	Positive histology	Yes
55-59 years	Female	White	8700/3: Pheochromocytoma, malignant	C74.9-Adrenal gland, NOS	Left - origin of primary	Blank(s)	Distant site(s)/node(s) involved	Blank(s)	0	30	Alive	Alive or dead of other cause	2014	58	Radiography without microscopic confirm	Yes
50-54 years	Female	Black	8680/3: Paraganglioma, malignant	C32.9-Larynx, NOS	Not a paired site	Blank(s)	Distant site(s)/node(s) involved	Blank(s)	0	37	Alive	Alive or dead of other cause	2013	52	Positive histology	Yes
65-69 years	Female	White	8700/3: Pheochromocytoma, malignant	C74.9-Adrenal gland, NOS	Paired site, but no information concerning laterality	Blank(s)	Unknown/unstaged/unspecified/DCO	Blank(s)	0	27	Dead	N/A not first tumor	2013	66	Positive histology	No
30-34 years	Male	White	8680/3: Paraganglioma, malignant	C75.5-Aortic body & other paraganglia	Not a paired site	Blank(s)	Distant site(s)/node(s) involved	Blank(s)	0	26	Alive	Alive or dead of other cause	2014	32	Positive histology	Yes
75-79 years	Female	White	8700/3: Pheochromocytoma, malignant	C74.9-Adrenal gland, NOS	Left - origin of primary	Blank(s)	Localized only	Blank(s)	30	22	Alive	Alive or dead of other cause	2015	79	Positive histology	Yes
55-59 years	Male	White	8700/3: Pheochromocytoma, malignant	C74.9-Adrenal gland, NOS	Right - origin of primary	Blank(s)	Localized only	Blank(s)	0	32	Alive	N/A not first tumor	2014	56	Positive histology	Yes
20-24 years	Male	White	8700/3: Pheochromocytoma, malignant	C74.9-Adrenal gland, NOS	Right - origin of primary	Blank(s)	Localized only	Blank(s)	90	23	Alive	N/A not first tumor	2015	23	Positive histology	No
05-09 years	Female	White	8700/3: Pheochromocytoma, malignant	C74.9-Adrenal gland, NOS	Right - origin of primary	Unstaged	Blank(s)	Blank(s)	90	185	Alive	Alive or dead of other cause	2001	5	Positive histology	Yes
05-09 years	Male	White	8700/3: Pheochromocytoma, malignant	C74.9-Adrenal gland, NOS	Left - origin of primary	Blank(s)	Localized only	Blank(s)	90	144	Alive	Alive or dead of other cause	2004	7	Positive histology	Yes
65-69 years	Female	Black	8700/3: Pheochromocytoma, malignant	C74.9-Adrenal gland, NOS	Bilateral, single primary	Blank(s)	Unknown/unstaged/unspecified/DCO	Blank(s)	90	85	Alive	Alive or dead of other cause	2009	65	Positive histology	Yes
35-39 years	Male	Black	8700/3: Pheochromocytoma, malignant	C74.9-Adrenal gland, NOS	Right - origin of primary	Blank(s)	Regional by direct extension only	Blank(s)	40	9	Alive	Alive or dead of other cause	2016	37	Positive histology	Yes
80-84 years	Female	Black	8680/3: Paraganglioma, malignant	C75.4-Carotid body	Left - origin of primary	Blank(s)	Localized only	Blank(s)	0	5	Alive	Alive or dead of other cause	2016	80	Radiography without microscopic confirm	Yes
75-79 years	Female	White	8700/3: Pheochromocytoma, malignant	C74.1-Medulla of adrenal gland	Left - origin of primary	Regional	Blank(s)	Blank(s)	30	199	Alive	N/A not first tumor	2000	79	Positive histology	Yes
50-54 years	Female	White	8700/3: Pheochromocytoma, malignant	C74.1-Medulla of adrenal gland	Right - origin of primary	Regional	Blank(s)	Blank(s)	40	114	Dead	N/A not first tumor	2000	54	Positive histology	Yes
60-64 years	Female	Other (American Indian/AK Native, Asian/Pacific Islander)	8680/3: Paraganglioma, malignant	C75.4-Carotid body	Left - origin of primary	Blank(s)	Distant site(s)/node(s) involved	Blank(s)	40	75	Alive	N/A not first tumor	2010	60	Positive histology	No
65-69 years	Male	White	8680/3: Paraganglioma, malignant	C34.9-Lung, NOS	Right - origin of primary	Regional	Regional lymph nodes involved only	Blank(s)	56	49	Dead	N/A not first tumor	2011	67	Positive histology	No
45-49 years	Female	White	8680/3: Paraganglioma, malignant	C74.1-Medulla of adrenal gland	Right - origin of primary	Distant	Blank(s)	Blank(s)	0	30	Dead	N/A not first tumor	2001	46	Positive histology	No
85+ years	Female	White	8680/3: Paraganglioma, malignant	C67.1-Dome of bladder	Not a paired site	Blank(s)	Localized only	Blank(s)	27	0	Alive	N/A not first tumor	2016	85	Positive histology	Yes
30-34 years	Female	White	8700/3: Pheochromocytoma, malignant	C74.9-Adrenal gland, NOS	Right - origin of primary	Unstaged	Blank(s)	Blank(s)	30	47	Dead	Dead (attributable to this cancer dx)	2000	33	Positive histology	Yes
55-59 years	Female	White	8700/3: Pheochromocytoma, malignant	C74.9-Adrenal gland, NOS	Right - origin of primary	Localized	Blank(s)	Blank(s)	30	193	Alive	N/A not first tumor	2000	57	Positive histology	No
65-69 years	Male	White	8680/3: Paraganglioma, malignant	C75.5-Aortic body & other paraganglia	Not a paired site	Regional	Blank(s)	Blank(s)	10	44	Dead	Dead (attributable to this cancer dx)	2000	65	Positive histology	Yes
45-49 years	Female	Black	8680/3: Paraganglioma, malignant	C25.9-Pancreas, NOS	Not a paired site	Localized	Blank(s)	Blank(s)	0	193	Alive	Alive or dead of other cause	2000	46	Positive exfoliative cytology, no positive histology	Yes
40-44 years	Male	White	8680/3: Paraganglioma, malignant	C47.9-Autonomic nervous system, NOS	Not a paired site	Unstaged	Blank(s)	Blank(s)	0	43	Dead	Dead (attributable to this cancer dx)	2000	43	Positive histology	Yes
60-64 years	Male	White	8680/3: Paraganglioma, malignant	C48.0-Retroperitoneum	Not a paired site	Regional	Blank(s)	Blank(s)	30	40	Dead	Dead (attributable to this cancer dx)	2000	63	Positive histology	Yes
35-39 years	Female	Other (American Indian/AK Native, Asian/Pacific Islander)	8700/3: Pheochromocytoma, malignant	C74.9-Adrenal gland, NOS	Paired site, but no information concerning laterality	Distant	Blank(s)	Blank(s)	0	70	Dead	Dead (attributable to this cancer dx)	2001	37	Positive histology	Yes
45-49 years	Male	White	8700/3: Pheochromocytoma, malignant	C74.0-Cortex of adrenal gland	Left - origin of primary	Localized	Blank(s)	Blank(s)	0	3	Dead	N/A not first tumor	2001	48	Positive histology	No
65-69 years	Male	White	8700/3: Pheochromocytoma, malignant	C74.9-Adrenal gland, NOS	Right - origin of primary	Distant	Blank(s)	Blank(s)	0	0	Dead	Alive or dead of other cause	2001	66	Positive histology	Yes
45-49 years	Male	White	8680/3: Paraganglioma, malignant	C38.0-Heart	Not a paired site	Regional	Blank(s)	Blank(s)	0	5	Dead	Dead (attributable to this cancer dx)	2000	46	Positive histology	Yes
70-74 years	Female	Black	8700/3: Pheochromocytoma, malignant	C74.1-Medulla of adrenal gland	Right - origin of primary	Localized	Blank(s)	Blank(s)	40	97	Dead	Dead (attributable to this cancer dx)	2001	71	Positive histology	Yes
20-24 years	Female	White	8680/3: Paraganglioma, malignant	C38.3-Mediastinum, NOS	Not a paired site	Regional	Blank(s)	Blank(s)	0	2	Dead	Dead (attributable to this cancer dx)	2002	24	Positive histology	Yes
40-44 years	Male	White	8700/3: Pheochromocytoma, malignant	C74.1-Medulla of adrenal gland	Paired site, but no information concerning laterality	Unstaged	Blank(s)	Blank(s)	0	185	Alive	Alive or dead of other cause	2001	41	Positive histology	Yes
70-74 years	Male	White	8700/3: Pheochromocytoma, malignant	C74.9-Adrenal gland, NOS	Left - origin of primary	Localized	Blank(s)	Blank(s)	30	116	Dead	Alive or dead of other cause	2002	71	Positive histology	Yes
20-24 years	Male	Black	8693/3: Extra-adrenal paraganglioma, malignant	C74.1-Medulla of adrenal gland	Paired site, but no information concerning laterality	Regional	Blank(s)	Blank(s)	20	165	Alive	Alive or dead of other cause	2003	23	Positive histology	Yes
45-49 years	Female	White	8700/3: Pheochromocytoma, malignant	C74.9-Adrenal gland, NOS	Right - origin of primary	Localized	Blank(s)	Blank(s)	30	56	Dead	Dead (attributable to this cancer dx)	2003	47	Positive histology	Yes
50-54 years	Male	White	8700/3: Pheochromocytoma, malignant	C74.9-Adrenal gland, NOS	Left - origin of primary	Unstaged	Blank(s)	Blank(s)	40	175	Alive	Alive or dead of other cause	2002	51	Positive histology	Yes
50-54 years	Male	White	8700/3: Pheochromocytoma, malignant	C73.9-Thyroid gland	Not a paired site	Unstaged	Blank(s)	Blank(s)	21	201	Alive	N/A not first tumor	2000	51	Positive histology	No
45-49 years	Female	White	8680/3: Paraganglioma, malignant	C75.5-Aortic body & other paraganglia	Not a paired site	Unstaged	Blank(s)	Blank(s)	20	156	Alive	Alive or dead of other cause	2003	49	Positive histology	Yes
30-34 years	Female	Black	8700/3: Pheochromocytoma, malignant	C74.9-Adrenal gland, NOS	Right - origin of primary	Blank(s)	Regional by direct extension only	Blank(s)	90	152	Alive	Alive or dead of other cause	2004	34	Positive histology	Yes
40-44 years	Female	Black	8680/3: Paraganglioma, malignant	C72.0-Spinal cord	Not a paired site	Unstaged	Distant site(s)/node(s) involved	Blank(s)	40	113	Alive	Alive or dead of other cause	2007	42	Positive histology	Yes
60-64 years	Male	White	8700/3: Pheochromocytoma, malignant	C74.9-Adrenal gland, NOS	Left - origin of primary	Blank(s)	Unknown/unstaged/unspecified/DCO	Blank(s)	0	150	Alive	N/A not first tumor	2004	60	Positive histology	No
25-29 years	Female	Black	8700/3: Pheochromocytoma, malignant	C75.5-Aortic body & other paraganglia	Not a paired site	Unstaged	Blank(s)	Blank(s)	0	164	Alive	Alive or dead of other cause	2003	29	Positive histology	Yes
30-34 years	Male	White	8700/3: Pheochromocytoma, malignant	C74.1-Medulla of adrenal gland	Paired site, but no information concerning laterality	Blank(s)	Regional by direct extension only	Blank(s)	40	34	Dead	Alive or dead of other cause	2005	34	Positive histology	Yes
70-74 years	Female	White	8680/3: Paraganglioma, malignant	C48.1-Specified parts of peritoneum	Not a paired site	Unstaged	Unknown/unstaged/unspecified/DCO	Blank(s)	20	140	Alive	Alive or dead of other cause	2005	73	Positive histology	Yes
70-74 years	Female	Black	8680/3: Paraganglioma, malignant	C38.3-Mediastinum, NOS	Not a paired site	Blank(s)	Localized only	Blank(s)	20	40	Dead	N/A not first tumor	2009	74	Positive histology	No
50-54 years	Male	White	8680/3: Paraganglioma, malignant	C49.0-Conn, subcutaneous, other soft tis: head, face, neck	Not a paired site	Regional	Regional by direct extension only	Blank(s)	0	140	Alive	Alive or dead of other cause	2005	53	Positive histology	Yes
40-44 years	Male	White	8700/3: Pheochromocytoma, malignant	C74.9-Adrenal gland, NOS	Right - origin of primary	Blank(s)	Distant site(s)/node(s) involved	Blank(s)	40	1	Alive	Alive or dead of other cause	2005	42	Positive histology	Yes
45-49 years	Female	White	8700/3: Pheochromocytoma, malignant	C74.1-Medulla of adrenal gland	Left - origin of primary	Blank(s)	Localized only	Blank(s)	40	137	Alive	Alive or dead of other cause	2005	49	Positive histology	Yes
60-64 years	Female	Black	8680/3: Paraganglioma, malignant	C75.5-Aortic body & other paraganglia	Not a paired site	Blank(s)	Distant site(s)/node(s) involved	Blank(s)	0	22	Dead	Alive or dead of other cause	2006	64	Positive histology	Yes
50-54 years	Male	White	8700/3: Pheochromocytoma, malignant	C67.4-Posterior wall of bladder	Not a paired site	Unstaged	Unknown/unstaged/unspecified/DCO	Blank(s)	22	132	Alive	Alive or dead of other cause	2005	50	Positive histology	Yes
20-24 years	Female	Black	8680/3: Paraganglioma, malignant	C74.9-Adrenal gland, NOS	Paired site, but no information concerning laterality	Blank(s)	Regional by direct extension only	Blank(s)	60	61	Dead	Dead (attributable to this cancer dx)	2006	20	Positive histology	Yes
40-44 years	Male	White	8700/3: Pheochromocytoma, malignant	C74.9-Adrenal gland, NOS	Paired site, but no information concerning laterality	Unstaged	Blank(s)	Blank(s)	0	80	Dead	Dead (attributable to this cancer dx)	2003	43	Positive histology	Yes
60-64 years	Female	White	8693/3: Extra-adrenal paraganglioma, malignant	C74.1-Medulla of adrenal gland	Left - origin of primary	Blank(s)	Regional by direct extension only	Blank(s)	27	123	Alive	Alive or dead of other cause	2006	63	Positive histology	Yes
70-74 years	Female	Black	8700/3: Pheochromocytoma, malignant	C74.1-Medulla of adrenal gland	Right - origin of primary	Blank(s)	Unknown/unstaged/unspecified/DCO	Blank(s)	0	9	Dead	Dead (attributable to this cancer dx)	2004	74	Positive laboratory test/marker study	Yes
60-64 years	Male	White	8700/3: Pheochromocytoma, malignant	C74.9-Adrenal gland, NOS	Left - origin of primary	Blank(s)	Regional by both direct extension and lymph node involvement	Blank(s)	60	128	Alive	Alive or dead of other cause	2006	64	Positive histology	Yes
60-64 years	Male	White	8700/3: Pheochromocytoma, malignant	C80.9-Unknown primary site	Not a paired site	Unstaged	Unknown/unstaged/unspecified/DCO	Blank(s)	98	12	Dead	Dead (attributable to this cancer dx)	2006	63	Positive histology	Yes
40-44 years	Female	White	8680/3: Paraganglioma, malignant	C75.5-Aortic body & other paraganglia	Not a paired site	Blank(s)	Regional by direct extension only	Blank(s)	60	125	Alive	Alive or dead of other cause	2006	43	Positive histology	Yes
30-34 years	Male	White	8680/3: Paraganglioma, malignant	C75.4-Carotid body	Left - origin of primary	Blank(s)	Regional lymph nodes involved only	Blank(s)	27	112	Alive	N/A not first tumor	2007	30	Positive histology	No
45-49 years	Female	White	8680/3: Paraganglioma, malignant	C48.0-Retroperitoneum	Not a paired site	Unstaged	Unknown/unstaged/unspecified/DCO	Blank(s)	0	53	Dead	Dead (attributable to this cancer dx)	2004	45	Positive histology	Yes
55-59 years	Male	White	8700/3: Pheochromocytoma, malignant	C74.9-Adrenal gland, NOS	Left - origin of primary	Blank(s)	Regional by both direct extension and lymph node involvement	Blank(s)	60	17	Dead	Dead (attributable to this cancer dx)	2007	57	Positive histology	Yes
30-34 years	Female	White	8680/3: Paraganglioma, malignant	C75.5-Aortic body & other paraganglia	Not a paired site	Blank(s)	Regional lymph nodes involved only	Blank(s)	30	130	Alive	Alive or dead of other cause	2006	30	Positive histology	Yes
15-19 years	Female	White	8680/3: Paraganglioma, malignant	C67.9-Bladder, NOS	Not a paired site	Unstaged	Unknown/unstaged/unspecified/DCO	Blank(s)	0	107	Alive	Alive or dead of other cause	2008	18	Positive histology	Yes
50-54 years	Male	Black	8680/3: Paraganglioma, malignant	C75.4-Carotid body	Right - origin of primary	Blank(s)	Localized only	Blank(s)	27	104	Alive	Alive or dead of other cause	2008	52	Positive histology	Yes
50-54 years	Male	Black	8700/3: Pheochromocytoma, malignant	C74.9-Adrenal gland, NOS	Right - origin of primary	Blank(s)	Localized only	Blank(s)	40	101	Alive	Alive or dead of other cause	2008	54	Positive histology	Yes
70-74 years	Female	White	8680/3: Paraganglioma, malignant	C49.4-Conn, subcutaneous, other soft tis: abdomen	Not a paired site	Unstaged	Unknown/unstaged/unspecified/DCO	Blank(s)	0	17	Dead	N/A not first tumor	2014	71	Positive histology	No
40-44 years	Male	White	8693/3: Extra-adrenal paraganglioma, malignant	C48.0-Retroperitoneum	Not a paired site	Distant	Distant site(s)/node(s) involved	Blank(s)	30	52	Dead	Dead (attributable to this cancer dx)	2008	43	Positive histology	Yes
25-29 years	Male	White	8700/3: Pheochromocytoma, malignant	C74.1-Medulla of adrenal gland	Paired site, but no information concerning laterality	Blank(s)	Unknown/unstaged/unspecified/DCO	Blank(s)	0	9	Dead	Dead (attributable to this cancer dx)	2008	28	Positive histology	Yes
65-69 years	Female	White	8700/3: Pheochromocytoma, malignant	C74.1-Medulla of adrenal gland	Left - origin of primary	Blank(s)	Distant site(s)/node(s) involved	Blank(s)	0	3	Dead	Dead (attributable to this cancer dx)	2008	65	Positive histology	Yes
50-54 years	Male	White	8700/3: Pheochromocytoma, malignant	C74.9-Adrenal gland, NOS	Right - origin of primary	Blank(s)	Localized only	Blank(s)	40	63	Dead	Dead (attributable to this cancer dx)	2009	53	Positive histology	Yes
60-64 years	Female	Black	8700/3: Pheochromocytoma, malignant	C74.9-Adrenal gland, NOS	Right - origin of primary	Blank(s)	Localized only	Blank(s)	40	119	Alive	Alive or dead of other cause	2007	61	Positive histology	Yes
70-74 years	Male	White	8700/3: Pheochromocytoma, malignant	C74.9-Adrenal gland, NOS	Right - origin of primary	Blank(s)	Distant site(s)/node(s) involved	Blank(s)	0	3	Dead	Dead (attributable to this cancer dx)	2008	70	Positive histology	Yes
50-54 years	Female	White	8700/3: Pheochromocytoma, malignant	C74.9-Adrenal gland, NOS	Left - origin of primary	Blank(s)	Localized only	Blank(s)	40	53	Dead	Dead (attributable to this cancer dx)	2007	54	Positive histology	Yes
60-64 years	Female	White	8680/3: Paraganglioma, malignant	C75.4-Carotid body	Right - origin of primary	Blank(s)	Localized only	Blank(s)	40	112	Alive	Alive or dead of other cause	2007	61	Positive histology	Yes
25-29 years	Male	White	8680/3: Paraganglioma, malignant	C71.9-Brain, NOS	Not a paired site	Unstaged	Unknown/unstaged/unspecified/DCO	Blank(s)	0	122	Alive	Alive or dead of other cause	2006	27	Positive histology	Yes
35-39 years	Male	White	8700/3: Pheochromocytoma, malignant	C74.9-Adrenal gland, NOS	Right - origin of primary	Blank(s)	Localized only	Blank(s)	30	85	Alive	Alive or dead of other cause	2009	39	Positive histology	Yes
60-64 years	Female	Black	8700/3: Pheochromocytoma, malignant	C74.9-Adrenal gland, NOS	Right - origin of primary	Blank(s)	Distant site(s)/node(s) involved	Blank(s)	60	8	Dead	Dead (attributable to this cancer dx)	2010	61	Positive histology	Yes
25-29 years	Male	White	8680/3: Paraganglioma, malignant	C48.0-Retroperitoneum	Not a paired site	Distant	Distant site(s)/node(s) involved	Blank(s)	50	25	Dead	Dead (attributable to this cancer dx)	2008	28	Positive histology	Yes
80-84 years	Male	White	8700/3: Pheochromocytoma, malignant	C74.9-Adrenal gland, NOS	Left - origin of primary	Blank(s)	Distant site(s)/node(s) involved	Blank(s)	0	20	Dead	Dead (attributable to this cancer dx)	2010	80	Radiography without microscopic confirm	Yes
50-54 years	Female	Black	8700/3: Pheochromocytoma, malignant	C74.9-Adrenal gland, NOS	Right - origin of primary	Blank(s)	Localized only	Blank(s)	40	81	Alive	Alive or dead of other cause	2010	52	Positive histology	Yes
35-39 years	Female	White	8680/3: Paraganglioma, malignant	C80.9-Unknown primary site	Not a paired site	Unstaged	Unknown/unstaged/unspecified/DCO	Blank(s)	98	36	Alive	Alive or dead of other cause	2010	39	Positive histology	Yes
55-59 years	Female	White	8700/3: Pheochromocytoma, malignant	C74.9-Adrenal gland, NOS	Left - origin of primary	Blank(s)	Distant site(s)/node(s) involved	Blank(s)	40	61	Dead	Dead (attributable to this cancer dx)	2010	55	Positive histology	Yes
65-69 years	Female	White	8680/3: Paraganglioma, malignant	C34.1-Upper lobe, lung	Left - origin of primary	Localized	Localized only	Blank(s)	22	13	Alive	Alive or dead of other cause	2010	67	Positive histology	Yes
05-09 years	Female	White	8700/3: Pheochromocytoma, malignant	C74.9-Adrenal gland, NOS	Left - origin of primary	Blank(s)	Localized only	Blank(s)	30	68	Alive	Alive or dead of other cause	2010	8	Positive histology	Yes
40-44 years	Male	White	8680/3: Paraganglioma, malignant	C48.0-Retroperitoneum	Not a paired site	Distant	Distant site(s)/node(s) involved	Blank(s)	0	73	Alive	Alive or dead of other cause	2010	40	Positive histology	Yes
70-74 years	Female	White	8680/3: Paraganglioma, malignant	C75.5-Aortic body & other paraganglia	Not a paired site	Blank(s)	Unknown/unstaged/unspecified/DCO	Blank(s)	0	75	Dead	Dead (attributable to this cancer dx)	2007	70	Positive histology	Yes
50-54 years	Female	Black	8700/3: Pheochromocytoma, malignant	C74.9-Adrenal gland, NOS	Right - origin of primary	Blank(s)	Unknown/unstaged/unspecified/DCO	Blank(s)	27	133	Alive	Alive or dead of other cause	2005	50	Positive histology	Yes
50-54 years	Male	Black	8680/3: Paraganglioma, malignant	C75.5-Aortic body & other paraganglia	Right - origin of primary	Blank(s)	Distant site(s)/node(s) involved	Blank(s)	30	66	Alive	Alive or dead of other cause	2011	54	Positive histology	Yes
50-54 years	Male	White	8680/3: Paraganglioma, malignant	C80.9-Unknown primary site	Not a paired site	Unstaged	Unknown/unstaged/unspecified/DCO	Blank(s)	98	60	Alive	Alive or dead of other cause	2011	51	Positive histology	Yes
40-44 years	Female	Black	8700/3: Pheochromocytoma, malignant	C74.9-Adrenal gland, NOS	Right - origin of primary	Blank(s)	Localized only	Blank(s)	30	51	Alive	Alive or dead of other cause	2012	41	Positive histology	Yes
65-69 years	Female	White	8700/3: Pheochromocytoma, malignant	C74.1-Medulla of adrenal gland	Left - origin of primary	Blank(s)	Regional by direct extension only	Blank(s)	40	68	Alive	Alive or dead of other cause	2011	69	Positive histology	Yes
55-59 years	Female	Black	8680/3: Paraganglioma, malignant	C75.5-Aortic body & other paraganglia	Not a paired site	Blank(s)	Regional lymph nodes involved only	Blank(s)	30	81	Alive	Alive or dead of other cause	2010	56	Positive histology	Yes
65-69 years	Male	White	8693/3: Extra-adrenal paraganglioma, malignant	C49.4-Conn, subcutaneous, other soft tis: abdomen	Not a paired site	Distant	Distant site(s)/node(s) involved	Blank(s)	0	41	Dead	Alive or dead of other cause	2012	65	Radiography without microscopic confirm	Yes
30-34 years	Male	Other (American Indian/AK Native, Asian/Pacific Islander)	8680/3: Paraganglioma, malignant	C67.9-Bladder, NOS	Not a paired site	Unstaged	Unknown/unstaged/unspecified/DCO	Blank(s)	30	49	Alive	Alive or dead of other cause	2012	33	Positive histology	Yes
40-44 years	Female	White	8680/3: Paraganglioma, malignant	C49.0-Conn, subcutaneous, other soft tis: head, face, neck	Right - origin of primary	Localized	Localized only	Blank(s)	25	61	Alive	Alive or dead of other cause	2011	41	Positive histology	Yes
40-44 years	Male	White	8700/3: Pheochromocytoma, malignant	C74.1-Medulla of adrenal gland	Left - origin of primary	Unstaged	Blank(s)	Blank(s)	30	201	Alive	Alive or dead of other cause	2000	42	Positive histology	Yes
55-59 years	Male	White	8680/3: Paraganglioma, malignant	C73.9-Thyroid gland	Not a paired site	Regional	Distant site(s)/node(s) involved	Blank(s)	50	50	Alive	Alive or dead of other cause	2012	59	Positive histology	Yes
65-69 years	Female	White	8700/3: Pheochromocytoma, malignant	C74.1-Medulla of adrenal gland	Right - origin of primary	Blank(s)	Unknown/unstaged/unspecified/DCO	Blank(s)	40	111	Dead	Dead (attributable to this cancer dx)	2004	68	Positive histology	Yes
50-54 years	Male	White	8680/3: Paraganglioma, malignant	C48.0-Retroperitoneum	Not a paired site	Unstaged	Unknown/unstaged/unspecified/DCO	Blank(s)	0	46	Dead	Dead (attributable to this cancer dx)	2008	50	Positive histology	Yes
75-79 years	Male	Black	8700/3: Pheochromocytoma, malignant	C74.9-Adrenal gland, NOS	Right - origin of primary	Blank(s)	Unknown/unstaged/unspecified/DCO	Blank(s)	0	0	Dead	Dead (attributable to this cancer dx)	2012	78	Positive histology	Yes
20-24 years	Male	White	8680/3: Paraganglioma, malignant	C75.5-Aortic body & other paraganglia	Not a paired site	Blank(s)	Localized only	Blank(s)	40	40	Alive	Alive or dead of other cause	2013	20	Positive histology	Yes
65-69 years	Female	Black	8700/3: Pheochromocytoma, malignant	C74.9-Adrenal gland, NOS	Left - origin of primary	Blank(s)	Localized only	Blank(s)	40	32	Alive	Alive or dead of other cause	2014	67	Positive histology	Yes
30-34 years	Male	White	8680/3: Paraganglioma, malignant	C75.4-Carotid body	Left - origin of primary	Blank(s)	Regional lymph nodes involved only	Blank(s)	90	35	Alive	Alive or dead of other cause	2014	33	Positive histology	Yes
45-49 years	Female	Black	8680/3: Paraganglioma, malignant	C75.4-Carotid body	Right - origin of primary	Blank(s)	Localized only	Blank(s)	30	30	Alive	Alive or dead of other cause	2014	48	Positive histology	Yes
25-29 years	Male	White	8700/3: Pheochromocytoma, malignant	C74.9-Adrenal gland, NOS	Left - origin of primary	Blank(s)	Distant site(s)/node(s) involved	Blank(s)	40	31	Alive	Alive or dead of other cause	2014	27	Positive histology	Yes
60-64 years	Female	Unknown	8700/3: Pheochromocytoma, malignant	C74.9-Adrenal gland, NOS	Right - origin of primary	Blank(s)	Unknown/unstaged/unspecified/DCO	Blank(s)	0	5	Alive	Alive or dead of other cause	2013	61	Positive histology	Yes
45-49 years	Female	Unknown	8700/3: Pheochromocytoma, malignant	C74.1-Medulla of adrenal gland	Paired site, but no information concerning laterality	Blank(s)	Unknown/unstaged/unspecified/DCO	Blank(s)	0	2	Dead	Dead (missing/unknown COD)	2013	45	Positive histology	Yes
30-34 years	Female	Black	8700/3: Pheochromocytoma, malignant	C74.1-Medulla of adrenal gland	Left - origin of primary	Blank(s)	Localized only	Blank(s)	0	44	Alive	Alive or dead of other cause	2013	31	Positive histology	Yes
50-54 years	Female	White	8700/3: Pheochromocytoma, malignant	C74.9-Adrenal gland, NOS	Right - origin of primary	Blank(s)	Regional by direct extension only	Blank(s)	40	24	Alive	Alive or dead of other cause	2014	52	Positive histology	Yes
35-39 years	Male	Other (American Indian/AK Native, Asian/Pacific Islander)	8680/3: Paraganglioma, malignant	C48.0-Retroperitoneum	Left - origin of primary	Unstaged	Unknown/unstaged/unspecified/DCO	Blank(s)	0	0	Alive	Alive or dead of other cause	2015	38	Positive histology	Yes
50-54 years	Male	White	8680/3: Paraganglioma, malignant	C75.5-Aortic body & other paraganglia	Right - origin of primary	Blank(s)	Distant site(s)/node(s) involved	Blank(s)	0	6	Alive	Alive or dead of other cause	2015	52	Positive histology	Yes
45-49 years	Male	White	8700/3: Pheochromocytoma, malignant	C74.1-Medulla of adrenal gland	Paired site, but no information concerning laterality	Blank(s)	Unknown/unstaged/unspecified/DCO	Blank(s)	90	74	Dead	Dead (attributable to this cancer dx)	2010	48	Positive histology	Yes
55-59 years	Male	White	8680/3: Paraganglioma, malignant	C48.0-Retroperitoneum	Not a paired site	Localized	Localized only	Blank(s)	27	63	Alive	Alive or dead of other cause	2011	58	Positive histology	Yes
50-54 years	Female	Unknown	8700/3: Pheochromocytoma, malignant	C74.1-Medulla of adrenal gland	Left - origin of primary	Blank(s)	Distant site(s)/node(s) involved	Blank(s)	0	18	Alive	Alive or dead of other cause	2015	54	Positive exfoliative cytology, no positive histology	Yes
65-69 years	Female	Black	8700/3: Pheochromocytoma, malignant	C74.9-Adrenal gland, NOS	Right - origin of primary	Blank(s)	Localized only	Blank(s)	99	13	Alive	N/A not first tumor	2015	66	Positive exfoliative cytology, no positive histology	No
45-49 years	Female	White	8700/3: Pheochromocytoma, malignant	C74.9-Adrenal gland, NOS	Right - origin of primary	Blank(s)	Localized only	Blank(s)	30	14	Alive	Alive or dead of other cause	2015	46	Positive histology	Yes
45-49 years	Female	Black	8680/3: Paraganglioma, malignant	C49.4-Conn, subcutaneous, other soft tis: abdomen	Not a paired site	Unstaged	Blank(s)	Blank(s)	0	195	Alive	Alive or dead of other cause	2000	49	Positive histology	Yes
70-74 years	Male	White	8700/3: Pheochromocytoma, malignant	C74.9-Adrenal gland, NOS	Right - origin of primary	Blank(s)	Regional lymph nodes involved only	Blank(s)	40	13	Alive	Alive or dead of other cause	2015	71	Positive histology	Yes
25-29 years	Female	Black	8700/3: Pheochromocytoma, malignant	C74.9-Adrenal gland, NOS	Left - origin of primary	Blank(s)	Unknown/unstaged/unspecified/DCO	Blank(s)	0	12	Alive	Alive or dead of other cause	2015	27	Radiography without microscopic confirm	Yes
70-74 years	Female	Unknown	8680/3: Paraganglioma, malignant	C76.0-Head, face or neck, NOS	Not a paired site	Unstaged	Unknown/unstaged/unspecified/DCO	Blank(s)	98	15	Alive	Alive or dead of other cause	2015	71	Positive histology	Yes
15-19 years	Female	Unknown	8680/3: Paraganglioma, malignant	C75.5-Aortic body & other paraganglia	Not a paired site	Blank(s)	Unknown/unstaged/unspecified/DCO	Blank(s)	30	5	Alive	Alive or dead of other cause	2016	18	Positive histology	Yes
65-69 years	Female	Black	8700/3: Pheochromocytoma, malignant	C74.9-Adrenal gland, NOS	Left - origin of primary	Blank(s)	Localized only	Blank(s)	90	3	Alive	Alive or dead of other cause	2016	65	Positive histology	Yes
65-69 years	Female	White	8700/3: Pheochromocytoma, malignant	C74.9-Adrenal gland, NOS	Right - origin of primary	Blank(s)	Localized only	Blank(s)	40	1	Alive	Alive or dead of other cause	2016	65	Positive histology	Yes
65-69 years	Male	White	8700/3: Pheochromocytoma, malignant	C74.9-Adrenal gland, NOS	Paired site, but no information concerning laterality	Blank(s)	Unknown/unstaged/unspecified/DCO	Blank(s)	0	5	Alive	Alive or dead of other cause	2016	67	Positive exfoliative cytology, no positive histology	Yes
35-39 years	Female	White	8680/3: Paraganglioma, malignant	C72.0-Spinal cord	Not a paired site	Blank(s)	Unknown/unstaged/unspecified/DCO	Blank(s)	22	1	Alive	Alive or dead of other cause	2016	37	Positive histology	Yes
25-29 years	Female	Black	8680/3: Paraganglioma, malignant	C75.5-Aortic body & other paraganglia	Right - origin of primary	Blank(s)	Unknown/unstaged/unspecified/DCO	Blank(s)	0	23	Alive	Alive or dead of other cause	2015	27	Positive histology	Yes
10-14 years	Male	Unknown	8700/3: Pheochromocytoma, malignant	C74.9-Adrenal gland, NOS	Left - origin of primary	Blank(s)	Unknown/unstaged/unspecified/DCO	Blank(s)	0	13	Alive	Alive or dead of other cause	2015	11	Positive histology	Yes
55-59 years	Male	White	8700/3: Pheochromocytoma, malignant	C74.9-Adrenal gland, NOS	Right - origin of primary	Blank(s)	Localized only	Blank(s)	40	10	Alive	Alive or dead of other cause	2016	55	Positive histology	Yes
45-49 years	Female	Black	8700/3: Pheochromocytoma, malignant	C74.9-Adrenal gland, NOS	Right - origin of primary	Blank(s)	Localized only	Blank(s)	40	0	Alive	Alive or dead of other cause	2016	47	Positive histology	Yes
70-74 years	Male	White	8700/3: Pheochromocytoma, malignant	C74.9-Adrenal gland, NOS	Right - origin of primary	Blank(s)	Regional lymph nodes involved only	Blank(s)	40	55	Alive	N/A not first tumor	2012	73	Positive histology	No
60-64 years	Male	White	8700/3: Pheochromocytoma, malignant	C74.9-Adrenal gland, NOS	Left - origin of primary	Blank(s)	Distant site(s)/node(s) involved	Blank(s)	40	3	Dead	N/A not first tumor	2015	61	Positive histology	No
45-49 years	Female	White	8693/3: Extra-adrenal paraganglioma, malignant	C48.0-Retroperitoneum	Not a paired site	Regional	Blank(s)	Blank(s)	30	178	Alive	Alive or dead of other cause	2002	46	Positive histology	Yes
35-39 years	Female	Black	8700/3: Pheochromocytoma, malignant	C74.1-Medulla of adrenal gland	Left - origin of primary	Localized	Blank(s)	Blank(s)	30	200	Alive	Alive or dead of other cause	2000	37	Positive histology	Yes
55-59 years	Male	White	8700/3: Pheochromocytoma, malignant	C74.1-Medulla of adrenal gland	Left - origin of primary	Localized	Blank(s)	Blank(s)	40	203	Alive	Alive or dead of other cause	2000	56	Positive histology	Yes
65-69 years	Male	Black	8700/3: Pheochromocytoma, malignant	C74.9-Adrenal gland, NOS	Right - origin of primary	Regional	Blank(s)	Blank(s)	40	25	Dead	Alive or dead of other cause	2000	66	Positive histology	Yes
30-34 years	Male	White	8700/3: Pheochromocytoma, malignant	C74.9-Adrenal gland, NOS	Left - origin of primary	Localized	Blank(s)	Blank(s)	40	157	Alive	Alive or dead of other cause	2003	30	Positive histology	Yes
65-69 years	Female	Black	8700/3: Pheochromocytoma, malignant	C74.1-Medulla of adrenal gland	Right - origin of primary	Regional	Blank(s)	Blank(s)	30	154	Dead	Alive or dead of other cause	2003	65	Positive histology	Yes
15-19 years	Female	White	8680/3: Paraganglioma, malignant	C75.4-Carotid body	Left - origin of primary	Blank(s)	Regional lymph nodes involved only	Blank(s)	27	147	Dead	Dead (attributable to this cancer dx)	2004	17	Positive histology	Yes
45-49 years	Female	White	8700/3: Pheochromocytoma, malignant	C74.1-Medulla of adrenal gland	Paired site, but no information concerning laterality	Unstaged	Blank(s)	Blank(s)	90	103	Dead	Dead (attributable to this cancer dx)	2003	48	Positive histology	Yes
45-49 years	Female	White	8700/3: Pheochromocytoma, malignant	C67.3-Anterior wall of bladder	Not a paired site	Unstaged	Unknown/unstaged/unspecified/DCO	Blank(s)	71	96	Dead	N/A not first tumor	2004	49	Positive histology	No
40-44 years	Female	Black	8700/3: Pheochromocytoma, malignant	C74.1-Medulla of adrenal gland	Right - origin of primary	Blank(s)	Localized only	Blank(s)	40	149	Alive	Alive or dead of other cause	2004	44	Positive histology	Yes
60-64 years	Male	White	8700/3: Pheochromocytoma, malignant	C74.9-Adrenal gland, NOS	Left - origin of primary	Localized	Blank(s)	Blank(s)	40	57	Dead	Alive or dead of other cause	2000	61	Positive histology	Yes
15-19 years	Female	White	8700/3: Pheochromocytoma, malignant	C74.0-Cortex of adrenal gland	Right - origin of primary	Blank(s)	Distant site(s)/node(s) involved	Blank(s)	99	0	Dead	Dead (attributable to this cancer dx)	2005	17	Positive histology	Yes
55-59 years	Female	White	8680/3: Paraganglioma, malignant	C67.5-Bladder neck	Not a paired site	Regional	Localized only	Blank(s)	30	141	Alive	Alive or dead of other cause	2005	56	Positive histology	Yes
70-74 years	Female	Black	8700/3: Pheochromocytoma, malignant	C74.9-Adrenal gland, NOS	Left - origin of primary	Blank(s)	Distant site(s)/node(s) involved	Blank(s)	0	0	Alive	Alive or dead of other cause	2016	70	Positive exfoliative cytology, no positive histology	Yes
45-49 years	Female	Black	8680/3: Paraganglioma, malignant	C80.9-Unknown primary site	Not a paired site	Unstaged	Unknown/unstaged/unspecified/DCO	Blank(s)	98	98	Alive	Alive or dead of other cause	2005	47	Positive histology	Yes
45-49 years	Female	White	8680/3: Paraganglioma, malignant	C75.5-Aortic body & other paraganglia	Not a paired site	Blank(s)	Distant site(s)/node(s) involved	Blank(s)	0	98	Dead	Dead (attributable to this cancer dx)	2006	48	Positive histology	Yes
35-39 years	Male	Black	8700/3: Pheochromocytoma, malignant	C74.9-Adrenal gland, NOS	Right - origin of primary	Blank(s)	Localized only	Blank(s)	40	116	Alive	Alive or dead of other cause	2007	36	Positive histology	Yes
40-44 years	Male	White	8680/3: Paraganglioma, malignant	C49.0-Conn, subcutaneous, other soft tis: head, face, neck	Not a paired site	Localized	Localized only	Blank(s)	25	121	Alive	Alive or dead of other cause	2006	44	Positive histology	Yes
60-64 years	Male	White	8700/3: Pheochromocytoma, malignant	C74.1-Medulla of adrenal gland	Left - origin of primary	Blank(s)	Localized only	Blank(s)	0	104	Dead	Alive or dead of other cause	2006	60	Positive histology	Yes
25-29 years	Male	Other (American Indian/AK Native, Asian/Pacific Islander)	8700/3: Pheochromocytoma, malignant	C74.1-Medulla of adrenal gland	Right - origin of primary	Blank(s)	Localized only	Blank(s)	40	114	Alive	Alive or dead of other cause	2007	27	Positive histology	Yes
75-79 years	Male	White	8700/3: Pheochromocytoma, malignant	C64.9-Kidney, NOS	Right - origin of primary	Distant	Distant site(s)/node(s) involved	Blank(s)	0	18	Dead	Dead (attributable to this cancer dx)	2007	79	Positive histology	Yes
50-54 years	Female	White	8700/3: Pheochromocytoma, malignant	C74.1-Medulla of adrenal gland	Right - origin of primary	Regional	Blank(s)	Blank(s)	50	11	Dead	Dead (attributable to this cancer dx)	2002	52	Positive histology	Yes
45-49 years	Female	Black	8700/3: Pheochromocytoma, malignant	C74.9-Adrenal gland, NOS	Right - origin of primary	Blank(s)	Localized only	Blank(s)	30	110	Alive	Alive or dead of other cause	2007	45	Positive histology	Yes
30-34 years	Male	Black	8680/3: Paraganglioma, malignant	C67.1-Dome of bladder	Not a paired site	Regional	Localized only	Blank(s)	27	100	Alive	Alive or dead of other cause	2008	34	Positive histology	Yes
40-44 years	Male	White	8700/3: Pheochromocytoma, malignant	C74.1-Medulla of adrenal gland	Right - origin of primary	Blank(s)	Regional lymph nodes involved only	Blank(s)	40	0	Alive	Alive or dead of other cause	2008	42	Positive histology	Yes
50-54 years	Male	Black	8700/3: Pheochromocytoma, malignant	C74.1-Medulla of adrenal gland	Left - origin of primary	Blank(s)	Distant site(s)/node(s) involved	Blank(s)	40	40	Dead	Dead (attributable to this cancer dx)	2008	51	Positive histology	Yes
60-64 years	Male	Black	8680/3: Paraganglioma, malignant	C49.3-Conn, subcutaneous, other soft tis: thorax	Not a paired site	Regional	Regional by direct extension only	Blank(s)	26	28	Dead	Dead (attributable to this cancer dx)	2007	62	Positive histology	Yes
30-34 years	Female	White	8700/3: Pheochromocytoma, malignant	C74.9-Adrenal gland, NOS	Right - origin of primary	Blank(s)	Localized only	Blank(s)	30	88	Alive	Alive or dead of other cause	2009	34	Positive histology	Yes
65-69 years	Female	White	8700/3: Pheochromocytoma, malignant	C74.9-Adrenal gland, NOS	Left - origin of primary	Blank(s)	Localized only	Blank(s)	40	76	Alive	Alive or dead of other cause	2010	66	Positive histology	Yes
65-69 years	Female	Black	8680/3: Paraganglioma, malignant	C72.0-Spinal cord	Not a paired site	Unstaged	Distant site(s)/node(s) involved	Blank(s)	0	127	Dead	Dead (attributable to this cancer dx)	2006	69	Positive histology	Yes
20-24 years	Male	White	8700/3: Pheochromocytoma, malignant	C74.9-Adrenal gland, NOS	Left - origin of primary	Blank(s)	Localized only	Blank(s)	30	70	Alive	Alive or dead of other cause	2011	23	Positive histology	Yes
40-44 years	Female	White	8680/3: Paraganglioma, malignant	C75.4-Carotid body	Right - origin of primary	Blank(s)	Regional lymph nodes involved only	Blank(s)	27	68	Alive	Alive or dead of other cause	2011	42	Positive histology	Yes
65-69 years	Female	White	8680/3: Paraganglioma, malignant	C75.5-Aortic body & other paraganglia	Left - origin of primary	Blank(s)	Localized only	Blank(s)	0	69	Alive	Alive or dead of other cause	2011	68	Radiography without microscopic confirm	Yes
55-59 years	Female	Black	8700/3: Pheochromocytoma, malignant	C74.1-Medulla of adrenal gland	Left - origin of primary	Blank(s)	Localized only	Blank(s)	0	8	Dead	Alive or dead of other cause	2011	58	Positive histology	Yes
30-34 years	Female	White	8700/3: Pheochromocytoma, malignant	C74.1-Medulla of adrenal gland	Right - origin of primary	Blank(s)	Localized only	Blank(s)	60	2	Alive	Alive or dead of other cause	2011	32	Positive histology	Yes
50-54 years	Male	White	8680/3: Paraganglioma, malignant	C72.5-Cranial nerve, NOS	Left - origin of primary	Unstaged	Distant site(s)/node(s) involved	Blank(s)	0	62	Alive	Alive or dead of other cause	2011	50	Positive histology	Yes
45-49 years	Female	Black	8680/3: Paraganglioma, malignant	C48.1-Specified parts of peritoneum	Not a paired site	Distant	Distant site(s)/node(s) involved	Blank(s)	0	26	Dead	N/A not first tumor	2014	46	Positive histology	No
50-54 years	Male	White	8680/3: Paraganglioma, malignant	C75.4-Carotid body	Right - origin of primary	Blank(s)	Regional lymph nodes involved only	Blank(s)	27	62	Alive	Alive or dead of other cause	2011	54	Positive histology	Yes
60-64 years	Male	White	8680/3: Paraganglioma, malignant	C75.5-Aortic body & other paraganglia	Left - origin of primary	Blank(s)	Localized only	Blank(s)	0	59	Alive	Alive or dead of other cause	2012	62	Radiography without microscopic confirm	Yes
45-49 years	Female	Black	8680/3: Paraganglioma, malignant	C75.4-Carotid body	Right - origin of primary	Blank(s)	Localized only	Blank(s)	27	58	Alive	Alive or dead of other cause	2012	46	Positive histology	Yes
10-14 years	Male	White	8680/3: Paraganglioma, malignant	C80.9-Unknown primary site	Not a paired site	Unstaged	Unknown/unstaged/unspecified/DCO	Blank(s)	98	59	Alive	Alive or dead of other cause	2012	13	Positive histology	Yes
45-49 years	Female	Black	8693/3: Extra-adrenal paraganglioma, malignant	C75.4-Carotid body	Left - origin of primary	Blank(s)	Distant site(s)/node(s) involved	Blank(s)	27	50	Alive	Alive or dead of other cause	2012	47	Positive histology	Yes
55-59 years	Female	White	8700/3: Pheochromocytoma, malignant	C74.9-Adrenal gland, NOS	Right - origin of primary	Blank(s)	Localized only	Blank(s)	40	9	Dead	Dead (attributable to this cancer dx)	2012	55	Positive histology	Yes
50-54 years	Male	Other (American Indian/AK Native, Asian/Pacific Islander)	8680/3: Paraganglioma, malignant	C80.9-Unknown primary site	Not a paired site	Unstaged	Unknown/unstaged/unspecified/DCO	Blank(s)	98	34	Dead	Dead (attributable to this cancer dx)	2013	51	Positive histology	Yes
35-39 years	Female	Black	8700/3: Pheochromocytoma, malignant	C74.9-Adrenal gland, NOS	Left - origin of primary	Blank(s)	Regional by direct extension only	Blank(s)	40	42	Alive	Alive or dead of other cause	2013	36	Positive histology	Yes
10-14 years	Male	White	8680/3: Paraganglioma, malignant	C75.5-Aortic body & other paraganglia	Not a paired site	Blank(s)	Localized only	Blank(s)	30	32	Alive	Alive or dead of other cause	2013	14	Positive histology	Yes
50-54 years	Female	White	8700/3: Pheochromocytoma, malignant	C74.0-Cortex of adrenal gland	Right - origin of primary	Blank(s)	Localized only	Blank(s)	20	28	Alive	Alive or dead of other cause	2014	51	Positive histology	Yes
65-69 years	Female	Black	8680/3: Paraganglioma, malignant	C75.5-Aortic body & other paraganglia	Not a paired site	Blank(s)	Distant site(s)/node(s) involved	Blank(s)	0	45	Alive	Alive or dead of other cause	2013	65	Positive exfoliative cytology, no positive histology	Yes
50-54 years	Female	White	8700/3: Pheochromocytoma, malignant	C74.9-Adrenal gland, NOS	Right - origin of primary	Blank(s)	Localized only	Blank(s)	40	70	Alive	Alive or dead of other cause	2011	53	Positive histology	Yes
10-14 years	Male	Black	8700/3: Pheochromocytoma, malignant	C48.0-Retroperitoneum	Not a paired site	Regional	Regional by direct extension only	Blank(s)	30	22	Alive	Alive or dead of other cause	2013	10	Positive histology	Yes
80-84 years	Female	White	8700/3: Pheochromocytoma, malignant	C74.1-Medulla of adrenal gland	Right - origin of primary	Blank(s)	Localized only	Blank(s)	0	26	Alive	Alive or dead of other cause	2014	81	Positive histology	Yes
50-54 years	Female	Black	8700/3: Pheochromocytoma, malignant	C74.0-Cortex of adrenal gland	Left - origin of primary	Blank(s)	Localized only	Blank(s)	40	23	Alive	Alive or dead of other cause	2015	52	Positive histology	Yes
55-59 years	Male	White	8700/3: Pheochromocytoma, malignant	C74.9-Adrenal gland, NOS	Right - origin of primary	Blank(s)	Unknown/unstaged/unspecified/DCO	Blank(s)	0	37	Dead	Dead (attributable to this cancer dx)	2011	59	Positive histology	Yes
50-54 years	Male	White	8680/3: Paraganglioma, malignant	C48.0-Retroperitoneum	Not a paired site	Distant	Distant site(s)/node(s) involved	Blank(s)	0	25	Alive	Alive or dead of other cause	2014	50	Positive histology	Yes
65-69 years	Female	Unknown	8680/3: Paraganglioma, malignant	C75.5-Aortic body & other paraganglia	Not a paired site	Blank(s)	Unknown/unstaged/unspecified/DCO	Blank(s)	0	31	Alive	Alive or dead of other cause	2014	69	Positive histology	Yes
40-44 years	Female	Black	8680/3: Paraganglioma, malignant	C75.5-Aortic body & other paraganglia	Not a paired site	Blank(s)	Regional by direct extension only	Blank(s)	25	65	Alive	Alive or dead of other cause	2011	43	Positive histology	Yes
55-59 years	Female	White	8680/3: Paraganglioma, malignant	C75.5-Aortic body & other paraganglia	Not a paired site	Blank(s)	Distant site(s)/node(s) involved	Blank(s)	0	21	Alive	Alive or dead of other cause	2015	58	Positive histology	Yes
75-79 years	Male	Black	8700/3: Pheochromocytoma, malignant	C74.1-Medulla of adrenal gland	Left - origin of primary	Blank(s)	Distant site(s)/node(s) involved	Blank(s)	0	7	Alive	N/A not first tumor	2016	78	Radiography without microscopic confirm	No
60-64 years	Male	White	8693/3: Extra-adrenal paraganglioma, malignant	C75.5-Aortic body & other paraganglia	Not a paired site	Blank(s)	Distant site(s)/node(s) involved	Blank(s)	50	2	Alive	N/A not first tumor	2016	64	Positive histology	No
60-64 years	Male	Black	8700/3: Pheochromocytoma, malignant	C74.9-Adrenal gland, NOS	Left - origin of primary	Blank(s)	Regional by both direct extension and lymph node involvement	Blank(s)	40	3	Alive	Alive or dead of other cause	2016	62	Positive histology	Yes
55-59 years	Female	White	8680/3: Paraganglioma, malignant	C75.4-Carotid body	Left - origin of primary	Blank(s)	Localized only	Blank(s)	0	15	Alive	Alive or dead of other cause	2015	56	Positive histology	Yes
55-59 years	Female	White	8680/3: Paraganglioma, malignant	C75.4-Carotid body	Right - origin of primary	Blank(s)	Localized only	Blank(s)	0	15	Alive	N/A not first tumor	2015	56	Positive histology	No
70-74 years	Male	Black	8693/3: Extra-adrenal paraganglioma, malignant	C75.5-Aortic body & other paraganglia	Left - origin of primary	Blank(s)	Regional lymph nodes involved only	Blank(s)	0	1	Alive	Alive or dead of other cause	2016	70	Positive histology	Yes
